# Supplementary material for: Bacterial diversity in Haemagogus leucocelaenus (Diptera: Culicidae) from Vale do Ribeira, São Paulo, Brazil
Source: BMC Microbiol. 2022 Jun 22;22:161. doi: 10.1186/s12866-022-02571-5 (PMC9215073; doi:10.1186/s12866-022-02571-5)
Supplement: Supplementary file 5 — Additional file 5: Supplementary Table 3. Number of contigs of each taxon per sample. [file 12866_2022_2571_MOESM5_ESM.xlsx]

## Sheet: Table_ASV_species
Supplementary Table 3 - Number of contigs of each taxon per sample.
Kingdom	Phylum	Class	Order	Family	Genus	Species	A1	A2	A3	A4	A5	A6	A7	A8	A9	A10	A11	A12	A13	A14	A15	A16	A17	A18	A29	A19	A20	A21	A22	A23	A24	A25	A26	A27	A28	Locality_1	Locality_3	Locality_2	Total
Bacteria	Proteobacteria	Alphaproteobacteria	Rickettsiales	Rickettsiaceae	Wolbachia	NA	285	371	86209	98529	73998	455	202	361	207	102998	81419	89155	62393	88205	531	91476	81851	82161	0	414	277	200	73693	254	75155	573	2417	299	191602	940806	891	343993	1285690
Bacteria	NA	NA	NA	NA	NA	NA	62258	60	30	105	68	779	1468	98	67437	55	3713	87	28949	11498	888	93	120	18674	339	964	601	332	17063	70872	107	128	59648	73531	183	196719	1897	221532	420148
Bacteria	Proteobacteria	Alphaproteobacteria	Rhodospirillales	Acetobacteraceae	Swaminathania	NA	4150	60322	30	846	37	197	519	4954	18	53		19	28	49	28	56	1040	16	557	1215	184	0	0	559	165	50697	59	2859	29	72919	1399	54368	128686
Bacteria	Proteobacteria	Gammaproteobacteria	Pseudomonadales	Moraxellaceae	Acinetobacter	NA	25	0	10	26	37	2577	1336	27	358	18	30	40	20	56	1252	93	78	60	1112	3104	269	68915	98	172	69	163	268	531	378	7155	72288	1679	81122
Bacteria	Spirochaetes	Spirochaetes	[Borreliales]	[Borreliaceae]	Spironema	NA	29	46	37	31	23	358	31	72555	33	37	29	25	26	43	0	7	0	0	0	0	4	0	33	0	6855	23	0	0	4	73310	4	6915	80229
Bacteria	Proteobacteria	Gammaproteobacteria	Pseudomonadales	Moraxellaceae	Enhydrobacter	aerosaccus	34	0	0	6	190	496	808	11	39	0	12	11	0	1002	376	0	29	37	52	1143	52324	71	26	210	25	20711	55	34	21	3103	53538	21082	77723
Bacteria	Proteobacteria	Alphaproteobacteria	Rhodospirillales	Acetobacteraceae	Gluconobacter	NA	1343	1730	41	5843	0	7557	769	0	6	15	0	5	10	0	53	129	56	0	37579	0	49	0	0	65	0	513	0	0	0	55136	49	578	55763
Bacteria	Proteobacteria	Gammaproteobacteria	Pseudomonadales	Pseudomonadaceae	Pseudomonas	NA	189	241	66	93	191	11306	5966	54	4138	70	40	88	104	130	6637	53	279	37	2734	11713	2374	1995	88	1454	101	851	1145	2058	662	32416	16082	6359	54857
Bacteria	Proteobacteria	Alphaproteobacteria	Rhodobacterales	Rhodobacteraceae	Paracoccus	marcusii	0	0	0	0	0	0	47	0	0	0	0	0	0	0	49875	15	29	14	3	0	17	0	14	0	0	23	0	9	16	49983	17	62	50062
Unassigned	NA	NA	NA	NA	NA	NA	21589	0	10	0	7	0	0	0	0	0	0	0	0	0	16	0	0	0	0	0	0	0	0	0	0	0	0	0	0	21622	0	0	21622
Bacteria	Tenericutes	Mollicutes	Entomoplasmatales	NA	NA	NA	0	0	8	10	6	0	11	8689	9	11	10	0	0	10	0	0	0	0	0	0	0	0	11	0	0	0	5	0	0	8764	0	16	8780
Bacteria	Proteobacteria	Gammaproteobacteria	Xanthomonadales	Xanthomonadaceae	Silanimonas	lenta	0	0	0	0	0	1328	229	0	0	0	5	0	0	11	1534	5	1274	0	0	412	54	0	0	624	0	1152	1303	0	52	4386	466	3131	7983
Bacteria	Firmicutes	Bacilli	Bacillales	NA	NA	NA	69	136	11	45	49	1510	478	21	330	27	18	23	17	34	814	26	31	0	318	1433	260	52	43	216	58	68	140	131	159	3957	1745	815	6517
Bacteria	Proteobacteria	Gammaproteobacteria	Enterobacteriales	Enterobacteriaceae	NA	NA	43	0	15	6	6	553	272	13	70	8	0	0	0	0	142	70	9	0	1711	877	739	126	0	101	15	50	182	174	166	2918	1742	688	5348
Bacteria	Cyanobacteria	Chloroplast	Streptophyta	NA	NA	NA	32	36	8	0	0	1165	791	12	251	34	0	0	12	4	274	8	36	0	290	369	162	814	0	177	0	107	185	5	32	2953	1345	506	4804
Bacteria	Cyanobacteria	Oscillatoriophycideae	Chroococcales	Xenococcaceae	NA	NA	0	0	0	0	23	2161	0	0	0	3	0	2	0	0	0	0	0	0	0	0	2219	0	0	0	0	3	0	0	350	2189	2219	353	4761
Bacteria	Proteobacteria	Alphaproteobacteria	Rhodospirillales	Acetobacteraceae	Tanticharoenia	sakaeratensis	0	0	0	127	0	146	25	0	0	0	0	0	0	0	0	0	0	0	4399	0	15	0	0	0	0	0	0	0	0	4697	15	0	4712
Bacteria	Firmicutes	Bacilli	Bacillales	Bacillaceae	Bacillus	NA	12	10	12	0	0	245	3154	0	88	0	0	5	0	0	217	4	0	0	0	371	48	41	0	0	0	6	50	0	54	3747	460	110	4317
Bacteria	Firmicutes	Bacilli	Bacillales	Staphylococcaceae	Staphylococcus	NA	7	20	7	33	0	1291	1042	0	110	22	16	0	0	0	316	15	10	0	191	645	204	80	12	43	0	0	0	19	90	3080	929	164	4173
Bacteria	Actinobacteria	Actinobacteria	Actinomycetales	Micrococcaceae	Micrococcus	NA	0	0	0	0	0	3868	25	2	0	0	0	0	0	0	0	0	0	0	0	0	40	50	0	21	0	16	0	0	0	3895	90	37	4022
Bacteria	Proteobacteria	Betaproteobacteria	Burkholderiales	Comamonadaceae	NA	NA	61	30	0	0	0	519	276	0	52	0	0	7	0	15	545	9	278	0	79	627	65	214	6	157	40	22	363	19	0	1871	906	607	3384
Bacteria	Firmicutes	Bacilli	Bacillales	Bacillaceae	Bacillus	halodurans	26	58	0	19	19	586	169	16	162	13	19	7	27	16	422	21	19	0	259	668	67	0	54	40	23	49	69	98	96	1858	735	429	3022
Bacteria	Planctomycetes	Planctomycetia	Gemmatales	Isosphaeraceae	NA	NA	11	27	0	4	7	518	968	0	0	6	0	0	0	0	39	0	0	0	14	630	138	79	0	13	0	0	0	0	0	1594	847	13	2454
Bacteria	Proteobacteria	Gammaproteobacteria	Oceanospirillales	Halomonadaceae	Halomonas	NA	18	6	0	6	4	508	345	7	164	9	4	0	9	7	607	14	23	0	210	170	75	17	12	48	5	22	0	35	93	1941	262	215	2418
Bacteria	Planctomycetes	Planctomycetia	Gemmatales	Gemmataceae	Gemmata	NA	0	0	5	0	0	240	588	0	0	0	0	0	0	0	51	0	7	0	18	1098	133	149	0	20	11	18	13	0	0	909	1380	62	2351
Bacteria	Actinobacteria	Actinobacteria	Actinomycetales	Corynebacteriaceae	Corynebacterium	NA	8	0	0	0	0	389	771	0	21	0	0	0	0	0	257	4	0	6	194	344	16	72	10	45	6	54	89	35	0	1650	432	239	2321
Bacteria	Proteobacteria	Betaproteobacteria	Burkholderiales	Comamonadaceae	Aquabacterium	NA	0	0	3	11	11	486	62	10	136	5	0	0	0	0	101	0	0	0	0	615	132	69	0	98	0	31	57	54	126	825	816	366	2007
Bacteria	Firmicutes	Bacilli	Lactobacillales	Streptococcaceae	Streptococcus	NA	21	0	0	7	0	568	235	0	77	0	0	0	10	0	171	0	0	5	42	355	61	68	0	12	16	50	85	0	160	1136	484	323	1943
Bacteria	Proteobacteria	Alphaproteobacteria	Sphingomonadales	Sphingomonadaceae	Sphingomonas	NA	7	0	3	0	29	77	890	0	49	0	0	0	0	74	95	0	10	0	197	237	98	30	0	19	8	11	33	0	0	1431	365	71	1867
Bacteria	Proteobacteria	Betaproteobacteria	Burkholderiales	Oxalobacteraceae	NA	NA	11	26	0	0	6	55	961	0	82	4	0	0	0	8	4	0	0	7	553	62	21	9	0	0	0	0	18	19	0	1717	92	37	1846
Bacteria	Proteobacteria	Gammaproteobacteria	Pseudomonadales	Moraxellaceae	Alkanindiges	NA	28	58	0	0	10	7	1209	23	0	0	0	0	0	16	18	26	0	0	178	0	0	0	0	0	103	6	25	0	112	1573	0	246	1819
Bacteria	Proteobacteria	Alphaproteobacteria	Rhizobiales	NA	NA	NA	0	0	0	0	0	570	370	0	86	0	0	0	0	0	58	0	0	0	26	343	101	75	0	45	0	36	0	33	18	1110	519	132	1761
Bacteria	Actinobacteria	Actinobacteria	Actinomycetales	NA	NA	NA	7	0	0	0	0	15	190	11	56	0	0	0	0	0	281	0	0	0	0	1020	22	7	0	47	11	18	0	72	0	560	1049	148	1757
Bacteria	Actinobacteria	Actinobacteria	Actinomycetales	Micrococcaceae	Nesterenkonia	NA	13	12	6	8	9	373	222	0	116	6	14	18	13	0	202	10	0	0	71	314	86	0	16	48	18	0	14	55	76	1093	400	227	1720
Bacteria	Bacteroidetes	Flavobacteriia	Flavobacteriales	Flavobacteriaceae	Flavobacterium	NA	0	0	0	0	2	57	24	15	0	0	0	0	0	0	69	0	0	0	0	1131	38	178	0	4	6	0	97	0	28	167	1347	135	1649
Bacteria	Firmicutes	Bacilli	Bacillales	Bacillaceae	NA	NA	42	56	7	13	16	401	174	7	91	27	0	9	0	13	109	0	13	0	115	105	41	32	0	48	9	21	91	94	93	1093	178	356	1627
Bacteria	Acidobacteria	[Chloracidobacteria]	RB41	Ellin6075	NA	NA	0	0	0	0	0	198	1259	0	0	0	0	0	0	0	0	0	0	0	0	0	52	0	0	8	12	0	0	0	0	1457	52	20	1529
Bacteria	Bacteroidetes	Bacteroidia	Bacteroidales	Bacteroidaceae	Bacteroides	NA	105	71	2	0	9	309	394	0	45	0	0	0	4	0	120	72	0	0	3	49	0	0	0	0	0	0	75	0	0	1134	49	75	1258
Bacteria	Bacteroidetes	Flavobacteriia	Flavobacteriales	[Weeksellaceae]	Chryseobacterium	NA	12	0	0	0	0	187	125	0	0	0	0	0	0	8	41	0	0	0	105	509	0	192	0	42	0	0	0	16	6	478	701	64	1243
Bacteria	Proteobacteria	Betaproteobacteria	Burkholderiales	Comamonadaceae	Hydrogenophaga	NA	0	0	0	0	0	206	70	0	32	0	0	0	0	0	0	0	92	0	31	152	0	11	0	0	0	207	353	0	19	431	163	579	1173
Bacteria	Actinobacteria	Actinobacteria	Actinomycetales	Pseudonocardiaceae	Actinomycetospora	NA	0	0	0	0	0	129	159	0	117	0	0	0	0	0	239	8	7	0	38	366	74	15	0	0	0	8	0	0	0	697	455	8	1160
Bacteria	Proteobacteria	Alphaproteobacteria	Caulobacterales	Caulobacteraceae	Brevundimonas	vesicularis	16	27	7	0	16	45	683	0	0	0	0	0	0	26	0	0	0	0	127	125	45	0	0	27	0	0	0	3	13	947	170	43	1160
Bacteria	Proteobacteria	Alphaproteobacteria	Rhizobiales	Methylobacteriaceae	Methylobacterium	NA	0	7	8	0	0	337	284	0	47	0	0	0	9	0	118	6	0	0	144	57	17	5	0	0	0	0	39	41	0	960	79	80	1119
Bacteria	Proteobacteria	Alphaproteobacteria	Rhodospirillales	Acetobacteraceae	NA	NA	30	15	7	6	0	419	68	0	112	0	0	0	4	0	12	5	0	0	110	154	34	16	0	6	0	47	2	53	5	788	204	113	1105
Bacteria	Fusobacteria	Fusobacteriia	Fusobacteriales	Fusobacteriaceae	NA	NA	81	59	3	0	17	413	309	0	34	0	0	0	0	0	0	79	0	0	0	0	16	0	0	0	0	0	41	0	0	995	16	41	1052
Bacteria	Proteobacteria	Gammaproteobacteria	Enterobacteriales	Enterobacteriaceae	Shigella	NA	0	0	0	0	0	0	313	0	0	0	0	0	0	0	0	0	0	0	0	0	0	0	0	0	0	0	706	0	0	313	0	706	1019
Bacteria	Firmicutes	Clostridia	Clostridiales	Veillonellaceae	Veillonella	dispar	0	0	0	0	0	301	123	7	39	0	0	14	2	9	47	0	0	0	0	374	0	0	0	0	0	18	32	0	9	542	374	59	975
Bacteria	Proteobacteria	Betaproteobacteria	Neisseriales	Neisseriaceae	Chromobacterium	NA	0	0	0	0	866	0	0	0	0	0	0	0	0	0	0	0	0	0	0	92	0	0	0	0	0	0	0	0	0	866	92	0	958
Bacteria	Actinobacteria	Actinobacteria	Actinomycetales	Kineosporiaceae	Kineococcus	NA	0	0	0	0	0	0	0	0	0	0	0	0	0	0	0	0	0	2	0	916	0	0	0	0	0	0	0	0	0	2	916	0	918
Bacteria	Bacteroidetes	Cytophagia	Cytophagales	Cytophagaceae	Spirosoma	NA	0	0	0	0	0	68	275	0	103	0	0	0	0	0	0	0	0	0	87	0	238	106	0	0	0	0	0	17	0	533	344	17	894
Bacteria	Firmicutes	Bacilli	Lactobacillales	Lactobacillaceae	Lactobacillus	NA	31	0	10	0	2	427	0	0	58	0	0	0	0	3	0	6	0	0	52	268	0	0	0	12	0	10	10	0	0	589	268	32	889
Bacteria	Proteobacteria	Gammaproteobacteria	Pasteurellales	Pasteurellaceae	Haemophilus	parainfluenzae	0	0	0	0	0	158	96	0	0	0	0	0	0	0	137	33	0	0	0	356	0	0	0	8	0	13	25	0	0	424	356	46	826
Bacteria	Verrucomicrobia	[Spartobacteria]	[Chthoniobacterales]	[Chthoniobacteraceae]	NA	NA	0	0	5	9	0	0	254	0	24	0	0	0	0	0	0	0	0	0	62	387	55	7	0	0	3	0	10	0	0	354	449	13	816
Bacteria	Firmicutes	Bacilli	Lactobacillales	Streptococcaceae	Lactococcus	NA	0	0	0	0	0	129	119	0	0	0	0	0	4	0	0	0	0	0	334	105	0	0	0	9	0	0	52	0	0	586	105	61	752
Bacteria	Bacteroidetes	Cytophagia	Cytophagales	Cytophagaceae	Rudanella	NA	0	0	0	0	0	0	746	0	0	0	0	0	0	0	0	0	0	0	0	0	0	0	0	0	0	0	0	0	0	746	0	0	746
Bacteria	Proteobacteria	Alphaproteobacteria	Sphingomonadales	Sphingomonadaceae	NA	NA	0	0	0	0	0	44	335	0	0	0	4	0	0	0	45	0	0	0	89	60	60	67	0	3	0	0	0	38	0	517	187	41	745
Bacteria	Actinobacteria	Actinobacteria	Actinomycetales	Mycobacteriaceae	Mycobacterium	llatzerense	0	0	0	0	0	0	0	0	0	0	0	0	0	0	0	0	0	0	0	630	53	48	0	0	8	0	0	0	0	0	731	8	739
Bacteria	Actinobacteria	Thermoleophilia	Solirubrobacterales	NA	NA	NA	0	0	0	6	0	154	400	0	32	0	0	3	0	0	79	0	7	0	40	0	0	3	0	0	0	0	8	0	0	721	3	8	732
Bacteria	Proteobacteria	Alphaproteobacteria	Rickettsiales	mitochondria	NA	NA	7	6	0	3	0	313	72	0	20	0	0	0	0	0	0	0	0	0	0	41	16	87	0	50	8	59	34	9	0	421	144	160	725
Bacteria	[Thermi]	Deinococci	Deinococcales	Deinococcaceae	Deinococcus	NA	0	0	0	0	0	109	0	0	104	0	0	0	0	0	145	0	26	0	101	145	22	18	0	0	0	17	0	37	0	485	185	54	724
Bacteria	Firmicutes	Clostridia	Clostridiales	Veillonellaceae	Veillonella	parvula	0	0	0	0	0	460	132	0	0	0	0	0	0	0	28	32	0	0	0	49	0	0	0	0	0	0	0	0	0	652	49	0	701
Bacteria	Proteobacteria	Alphaproteobacteria	Sphingomonadales	Sphingomonadaceae	Sphingobium	yanoikuyae	0	12	0	3	0	211	119	0	24	0	0	0	0	0	119	0	0	4	22	128	0	40	0	9	0	0	0	0	0	514	168	9	691
Bacteria	Cyanobacteria	Chloroplast	Chlorophyta	Trebouxiophyceae	Chloroidium	saccharophilum	0	0	0	0	0	0	0	0	0	0	0	0	0	0	641	0	0	0	0	0	0	21	0	0	0	0	0	0	0	641	21	0	662
Bacteria	Proteobacteria	Gammaproteobacteria	Xanthomonadales	Xanthomonadaceae	Aquimonas	NA	5	0	7	4	8	184	23	0	23	4	4	0	11	6	122	0	0	3	90	76	9	0	5	34	0	8	0	7	20	494	85	74	653
Bacteria	Actinobacteria	Actinobacteria	Actinomycetales	Mycobacteriaceae	Mycobacterium	NA	0	10	0	0	0	136	129	0	57	0	0	0	0	0	146	0	0	0	0	129	29	0	0	0	0	0	7	0	0	478	158	7	643
Bacteria	Proteobacteria	Gammaproteobacteria	Pseudomonadales	Pseudomonadaceae	NA	NA	0	0	0	0	0	51	13	0	0	0	0	0	0	4	50	22	0	0	0	234	91	20	0	0	3	0	149	3	0	140	345	155	640
Bacteria	Proteobacteria	Alphaproteobacteria	Rhodobacterales	Rhodobacteraceae	NA	NA	0	0	0	0	0	297	0	0	0	0	0	0	0	9	79	10	0	0	34	132	0	32	0	0	0	9	16	0	0	429	164	25	618
Bacteria	Actinobacteria	Actinobacteria	Actinomycetales	Nocardioidaceae	Nocardioides	NA	0	5	0	0	11	90	312	0	78	0	0	0	0	0	52	0	3	0	0	2	26	6	0	8	0	11	12	0	0	551	34	31	616
Bacteria	Proteobacteria	Alphaproteobacteria	Rhizobiales	Beijerinckiaceae	Beijerinckia	NA	0	4	0	0	0	41	121	6	17	0	0	0	0	0	49	0	0	0	66	292	12	0	0	7	0	0	0	0	0	304	304	7	615
Bacteria	Proteobacteria	Alphaproteobacteria	Rhizobiales	Hyphomicrobiaceae	Rhodoplanes	NA	0	0	0	0	0	95	436	0	8	0	0	0	0	0	42	0	0	0	0	0	0	32	0	0	0	0	0	0	0	581	32	0	613
Bacteria	Proteobacteria	Alphaproteobacteria	NA	NA	NA	NA	0	0	3	0	2	75	299	0	0	0	0	0	0	0	48	3	0	0	0	84	37	7	0	30	0	18	0	0	0	430	128	48	606
Bacteria	Actinobacteria	Thermoleophilia	Solirubrobacterales	Patulibacteraceae	NA	NA	0	0	0	0	0	0	425	0	0	0	0	0	0	0	0	2	0	0	30	75	0	10	0	0	0	0	0	40	0	457	85	40	582
Bacteria	Firmicutes	Clostridia	Clostridiales	Ruminococcaceae	NA	NA	0	0	3	0	0	67	25	0	0	12	0	8	10	0	36	0	0	0	34	16	0	0	0	120	0	47	203	0	0	195	16	370	581
Bacteria	Proteobacteria	Betaproteobacteria	Burkholderiales	Burkholderiaceae	Burkholderia	bryophila	0	15	0	0	0	0	244	0	19	0	0	0	9	0	131	0	0	0	0	92	58	0	0	0	5	0	0	0	0	418	150	5	573
Bacteria	Proteobacteria	Gammaproteobacteria	Xanthomonadales	Xanthomonadaceae	NA	NA	23	0	0	0	0	35	53	0	0	0	12	0	0	0	86	0	2	0	0	327	4	0	0	0	0	0	30	0	0	211	331	30	572
Bacteria	Bacteroidetes	Cytophagia	Cytophagales	Cytophagaceae	Hymenobacter	NA	0	0	0	0	0	126	177	0	125	0	0	0	0	0	98	0	0	0	0	0	14	6	0	16	0	6	0	0	0	526	20	22	568
Bacteria	Proteobacteria	Gammaproteobacteria	Enterobacteriales	Enterobacteriaceae	Pantoea	NA	0	0	0	0	0	0	34	0	0	0	0	0	0	0	0	0	0	0	0	0	357	0	0	0	0	0	0	0	174	34	357	174	565
Bacteria	Proteobacteria	Gammaproteobacteria	Xanthomonadales	Xanthomonadaceae	Stenotrophomonas	NA	0	0	0	0	0	0	36	2	33	0	0	0	3	0	12	0	0	0	0	267	0	79	7	8	0	38	75	0	0	86	346	128	560
Bacteria	Planctomycetes	Planctomycetia	Planctomycetales	Planctomycetaceae	Planctomyces	NA	0	0	0	0	0	62	387	0	0	0	0	0	0	0	0	0	9	0	0	0	39	38	0	0	21	0	0	0	0	458	77	21	556
Bacteria	Actinobacteria	Actinobacteria	Actinomycetales	Pseudonocardiaceae	Pseudonocardia	NA	0	0	0	0	11	197	0	0	10	0	0	0	0	0	0	0	0	0	0	283	38	0	0	0	0	0	11	0	0	218	321	11	550
Bacteria	Firmicutes	Bacilli	Bacillales	Staphylococcaceae	Staphylococcus	succinus	0	0	0	0	0	161	115	0	0	0	0	0	0	0	104	0	0	0	41	0	0	88	0	0	0	0	0	0	40	421	88	40	549
Bacteria	Proteobacteria	Alphaproteobacteria	Rhizobiales	Aurantimonadaceae	NA	NA	7	0	0	0	0	0	382	0	0	0	0	0	0	0	0	0	0	0	128	0	7	0	0	0	0	0	0	7	3	517	7	10	534
Bacteria	Proteobacteria	Gammaproteobacteria	NA	NA	NA	NA	0	0	0	0	0	17	168	0	0	0	0	0	0	0	11	0	2	0	6	267	26	0	0	2	4	2	11	2	0	204	293	21	518
Bacteria	Firmicutes	Erysipelotrichi	Erysipelotrichales	Erysipelotrichaceae	Allobaculum	NA	51	0	0	0	0	115	0	0	27	0	0	0	0	0	12	0	0	0	0	310	0	0	0	0	0	0	0	0	0	205	310	0	515
Bacteria	Proteobacteria	Alphaproteobacteria	Rhizobiales	Beijerinckiaceae	NA	NA	0	0	0	4	0	0	260	0	34	0	0	2	0	0	84	0	0	0	0	7	91	32	0	0	0	0	0	0	0	384	130	0	514
Bacteria	Actinobacteria	Actinobacteria	Actinomycetales	Micrococcaceae	Kocuria	palustris	0	0	0	0	47	0	0	0	0	0	0	0	0	32	126	0	0	0	0	170	0	0	0	0	0	136	0	0	0	205	170	136	511
Bacteria	Proteobacteria	Betaproteobacteria	Burkholderiales	Comamonadaceae	Comamonas	NA	0	22	0	0	0	133	16	0	0	0	0	0	0	0	0	0	0	0	0	228	0	80	0	0	0	0	27	0	0	171	308	27	506
Bacteria	Proteobacteria	Gammaproteobacteria	Pseudomonadales	Moraxellaceae	Acinetobacter	lwoffii	31	0	0	0	0	0	100	0	0	0	0	0	0	0	0	0	0	0	0	74	19	0	0	0	15	54	0	206	0	131	93	275	499
Bacteria	Proteobacteria	Betaproteobacteria	Burkholderiales	Oxalobacteraceae	Massilia	NA	0	0	0	0	0	0	237	0	0	0	0	0	0	0	30	0	0	0	72	76	41	27	2	0	0	0	0	0	9	339	144	11	494
Bacteria	Proteobacteria	Gammaproteobacteria	Oceanospirillales	Halomonadaceae	Halomonas	campisalis	0	0	0	0	0	62	72	0	0	0	0	8	0	0	132	0	0	0	27	140	0	0	0	5	0	0	46	0	0	301	140	51	492
Bacteria	Proteobacteria	Alphaproteobacteria	Rhodospirillales	Rhodospirillaceae	Skermanella	NA	0	0	0	0	0	6	0	0	0	0	0	0	0	0	0	0	0	0	0	0	0	0	0	0	0	0	0	471	0	6	0	471	477
Bacteria	Firmicutes	Clostridia	Clostridiales	NA	NA	NA	30	0	0	0	13	19	88	0	0	0	0	0	0	0	88	0	0	0	0	9	0	0	0	33	0	0	144	0	0	238	9	177	424
Bacteria	Firmicutes	Bacilli	Bacillales	Bacillaceae	Bacillus	longiquaesitum	0	0	0	0	0	413	0	0	0	0	0	0	0	0	0	0	0	0	0	0	6	0	0	0	0	0	0	0	0	413	6	0	419
Bacteria	Proteobacteria	Deltaproteobacteria	Myxococcales	NA	NA	NA	0	0	0	0	0	38	360	0	0	0	0	0	0	0	0	0	0	0	0	0	5	0	0	0	0	0	2	11	0	398	5	13	416
Bacteria	Proteobacteria	Alphaproteobacteria	Rhizobiales	Methylocystaceae	NA	NA	0	0	0	0	0	55	58	0	13	0	0	0	0	0	26	0	0	0	11	140	0	50	0	19	0	8	0	31	0	163	190	58	411
Bacteria	Proteobacteria	Betaproteobacteria	Burkholderiales	Comamonadaceae	Acidovorax	NA	0	0	0	0	0	0	50	0	0	0	0	0	0	0	38	0	0	0	0	218	0	0	0	37	0	0	0	0	67	88	218	104	410
Bacteria	Proteobacteria	Alphaproteobacteria	Rhodobacterales	Rhodobacteraceae	Paracoccus	aminovorans	43	0	0	0	0	205	93	0	0	0	0	0	0	0	0	0	0	0	0	0	24	32	4	0	0	0	0	0	0	341	56	4	401
Bacteria	Planctomycetes	Planctomycetia	Pirellulales	Pirellulaceae	A17	NA	0	0	0	0	0	0	396	0	0	0	0	0	0	0	0	0	0	0	0	0	0	0	0	0	0	0	0	0	0	396	0	0	396
Bacteria	Proteobacteria	Gammaproteobacteria	Alteromonadales	Shewanellaceae	Shewanella	NA	0	0	0	0	0	0	0	0	0	0	0	0	0	0	0	0	0	0	0	0	395	0	0	0	0	0	0	0	0	0	395	0	395
Bacteria	Bacteroidetes	Bacteroidia	Bacteroidales	NA	NA	NA	0	0	0	0	0	16	3	0	0	0	0	0	19	0	0	0	3	0	0	0	50	0	0	14	0	20	267	0	0	41	50	301	392
Bacteria	Actinobacteria	Actinobacteria	Actinomycetales	Micrococcaceae	Arthrobacter	NA	0	0	0	0	0	55	82	5	2	0	0	0	9	2	58	0	0	0	29	65	23	0	0	7	0	9	0	43	0	242	88	59	389
Bacteria	Proteobacteria	Alphaproteobacteria	Rhizobiales	Hyphomicrobiaceae	Devosia	NA	0	0	0	0	0	40	312	0	0	0	0	0	0	0	0	0	0	0	0	14	0	0	0	0	0	7	0	0	7	352	14	14	380
Bacteria	Cyanobacteria	NA	NA	NA	NA	NA	0	0	0	0	0	70	43	0	0	0	0	0	0	0	0	0	0	0	0	2	36	219	0	0	0	0	0	0	0	113	257	0	370
Bacteria	Firmicutes	Clostridia	Clostridiales	Peptostreptococcaceae	NA	NA	50	7	0	0	0	67	141	0	35	0	0	0	0	0	0	0	0	6	0	0	37	0	0	0	0	22	0	0	0	306	37	22	365
Bacteria	Proteobacteria	Alphaproteobacteria	Rhodobacterales	Rhodobacteraceae	Paracoccus	NA	0	0	3	0	16	0	75	0	0	0	0	0	0	0	64	0	0	0	0	142	41	24	0	0	0	0	0	0	0	158	207	0	365
Bacteria	Proteobacteria	Gammaproteobacteria	Pseudomonadales	Moraxellaceae	Psychrobacter	NA	0	0	0	0	0	0	5	0	0	0	0	0	0	0	0	0	0	0	0	32	315	8	0	0	0	0	0	0	0	5	355	0	360
Bacteria	Planctomycetes	Phycisphaerae	WD2101	NA	NA	NA	0	0	0	0	0	0	257	0	0	0	0	0	0	0	75	6	0	0	0	2	0	3	0	0	0	0	0	13	0	338	5	13	356
Bacteria	Firmicutes	Bacilli	Turicibacterales	Turicibacteraceae	Turicibacter	NA	25	0	0	0	0	0	115	0	0	0	0	7	0	0	37	11	0	0	0	116	39	0	0	0	0	3	0	0	0	195	155	3	353
Bacteria	Cyanobacteria	4C0d-2	MLE1-12	NA	NA	NA	0	0	0	0	0	0	0	0	0	0	0	0	0	0	0	6	0	0	92	188	0	46	0	16	0	0	0	0	0	98	234	16	348
Bacteria	Firmicutes	Clostridia	Clostridiales	Lachnospiraceae	NA	NA	47	0	0	0	0	134	0	0	0	0	0	0	0	0	19	57	0	0	0	19	9	0	0	11	0	0	52	0	0	257	28	63	348
Bacteria	Proteobacteria	Alphaproteobacteria	Rhodospirillales	Rhodospirillaceae	Azospirillum	NA	0	0	0	0	0	0	225	0	0	0	0	0	0	0	109	0	0	0	0	0	0	0	0	0	0	5	0	0	0	334	0	5	339
Bacteria	Proteobacteria	Alphaproteobacteria	Rhizobiales	Bradyrhizobiaceae	NA	NA	0	0	0	0	0	122	169	0	0	0	0	0	0	0	0	0	0	0	0	0	2	0	0	34	4	0	0	0	0	291	2	38	331
Bacteria	Bacteroidetes	[Saprospirae]	[Saprospirales]	Chitinophagaceae	NA	NA	0	9	0	0	0	3	186	0	0	0	0	0	0	0	18	0	0	0	0	0	12	36	0	0	29	0	0	27	10	216	48	66	330
Bacteria	Proteobacteria	Gammaproteobacteria	Pseudomonadales	Pseudomonadaceae	Pseudomonas	fragi	0	20	0	0	0	82	89	0	0	0	0	0	0	13	13	7	0	5	0	78	0	0	0	0	0	0	17	0	0	229	78	17	324
Bacteria	Actinobacteria	Actinobacteria	Actinomycetales	Gordoniaceae	Gordonia	NA	0	0	0	0	0	0	25	0	0	0	0	0	0	0	0	0	0	0	0	203	0	94	0	0	0	0	0	0	0	25	297	0	322
Bacteria	Cyanobacteria	Synechococcophycideae	Pseudanabaenales	Pseudanabaenaceae	Leptolyngbya	NA	0	0	0	0	3	58	0	0	12	0	0	0	0	0	0	0	0	0	0	111	137	0	0	0	0	0	0	0	0	73	248	0	321
Bacteria	Firmicutes	Bacilli	Gemellales	Gemellaceae	NA	NA	0	0	0	0	0	136	0	0	0	0	0	0	0	0	20	0	0	0	0	165	0	0	0	0	0	0	0	0	0	156	165	0	321
Bacteria	Proteobacteria	Gammaproteobacteria	Pseudomonadales	Moraxellaceae	Enhydrobacter	NA	0	0	0	0	0	68	0	0	0	0	0	0	0	0	0	0	0	0	0	0	193	0	0	0	0	60	0	0	0	68	193	60	321
Bacteria	Armatimonadetes	Armatimonadia	Armatimonadales	Armatimonadaceae	NA	NA	0	0	0	0	0	0	234	0	19	0	0	0	0	0	0	0	0	0	0	0	22	20	0	0	0	20	0	0	0	253	42	20	315
Bacteria	Actinobacteria	Actinobacteria	Actinomycetales	Pseudonocardiaceae	Saccharopolyspora	NA	0	0	0	0	20	0	39	0	36	0	0	0	0	0	14	0	0	0	0	141	19	0	0	43	0	0	0	0	0	109	160	43	312
Bacteria	Chloroflexi	Thermomicrobia	JG30-KF-CM45	NA	NA	NA	0	0	0	0	0	0	0	0	34	0	0	0	0	0	0	7	0	0	0	208	23	8	0	0	0	4	0	28	0	41	239	32	312
Bacteria	Firmicutes	Clostridia	Clostridiales	Clostridiaceae	Clostridium	hiranonis	0	38	0	0	0	151	37	0	0	0	0	0	0	0	0	10	0	0	0	0	44	0	0	0	0	0	30	0	0	236	44	30	310
Bacteria	Proteobacteria	Alphaproteobacteria	Sphingomonadales	Erythrobacteraceae	Erythromicrobium	NA	0	0	0	0	0	13	94	0	0	0	0	0	0	0	63	0	0	0	0	0	0	0	0	65	0	74	0	0	0	170	0	139	309
Bacteria	Chloroflexi	C0119	NA	NA	NA	NA	0	0	0	0	0	273	0	0	0	0	0	0	0	0	0	0	0	0	0	0	0	0	0	12	0	0	0	16	0	273	0	28	301
Bacteria	Proteobacteria	Gammaproteobacteria	Xanthomonadales	Sinobacteraceae	NA	NA	0	0	0	0	0	84	147	0	0	0	0	0	0	0	0	0	2	0	0	40	11	17	0	0	0	0	0	0	0	233	68	0	301
Bacteria	Proteobacteria	Betaproteobacteria	Rhodocyclales	Rhodocyclaceae	Dechloromonas	fungiphilus	0	0	0	0	0	0	0	0	0	0	0	0	0	0	69	0	60	0	0	0	0	0	0	41	0	85	44	0	0	129	0	170	299
Bacteria	Proteobacteria	Betaproteobacteria	Burkholderiales	Oxalobacteraceae	Herbaspirillum	NA	0	0	0	0	0	0	0	3	153	0	0	0	0	5	0	0	0	0	0	111	7	13	0	0	0	0	0	0	0	161	131	0	292
Bacteria	Proteobacteria	Betaproteobacteria	Neisseriales	Neisseriaceae	Neisseria	NA	0	0	0	0	0	100	59	0	16	0	0	0	0	0	42	0	0	0	3	40	0	0	0	0	6	13	10	0	0	220	40	29	289
Bacteria	Proteobacteria	Gammaproteobacteria	Pasteurellales	Pasteurellaceae	NA	NA	0	0	0	0	0	23	0	0	0	0	0	9	0	0	64	0	0	0	0	164	0	0	0	0	0	0	27	0	0	96	164	27	287
Bacteria	Actinobacteria	Actinobacteria	Actinomycetales	Mycobacteriaceae	Mycobacterium	vaccae	0	0	0	0	0	0	253	0	0	0	0	0	4	0	0	0	0	0	0	0	0	0	8	0	0	20	0	0	0	257	0	28	285
Bacteria	Verrucomicrobia	[Spartobacteria]	[Chthoniobacterales]	[Chthoniobacteraceae]	Candidatus Xiphinematobacter	NA	0	0	4	0	0	0	21	0	34	0	0	0	0	0	0	0	0	0	0	108	0	0	0	0	6	34	0	72	0	59	108	112	279
Bacteria	Proteobacteria	Alphaproteobacteria	Sphingomonadales	NA	NA	NA	0	0	0	0	0	0	36	0	0	0	0	0	0	0	0	0	0	0	64	0	175	3	0	0	0	0	0	0	0	100	178	0	278
Bacteria	Proteobacteria	Gammaproteobacteria	Xanthomonadales	Xanthomonadaceae	Wohlfahrtiimonas	NA	0	0	0	0	0	0	0	0	0	0	0	0	0	0	0	0	0	0	0	0	184	0	0	8	0	81	0	0	0	0	184	89	273
Bacteria	Actinobacteria	Thermoleophilia	Gaiellales	Gaiellaceae	NA	NA	0	0	0	0	0	177	0	0	22	0	0	0	0	0	7	0	0	0	0	65	0	0	0	0	0	0	0	0	0	206	65	0	271
Bacteria	Firmicutes	Bacilli	Bacillales	[Exiguobacteraceae]	NA	NA	0	0	0	0	0	0	31	0	0	0	0	0	0	0	0	0	0	6	0	185	0	49	0	0	0	0	0	0	0	37	234	0	271
Bacteria	Proteobacteria	Betaproteobacteria	Rhodocyclales	Rhodocyclaceae	Z-35	NA	0	0	0	0	0	0	0	0	0	0	0	0	0	0	216	0	0	0	0	0	0	0	0	0	0	20	35	0	0	216	0	55	271
Bacteria	Firmicutes	Clostridia	Clostridiales	Ruminococcaceae	Faecalibacterium	prausnitzii	0	0	0	0	0	0	0	0	0	0	0	0	0	0	12	0	0	0	0	231	0	0	0	0	0	24	0	0	0	12	231	24	267
Bacteria	Proteobacteria	Alphaproteobacteria	Rhizobiales	Rhizobiaceae	NA	NA	3	7	0	6	0	27	14	0	24	4	0	0	0	0	0	0	0	0	0	134	0	20	0	0	0	26	0	0	0	85	154	26	265
Bacteria	Actinobacteria	Actinobacteria	Actinomycetales	Microbacteriaceae	NA	NA	0	0	0	2	0	34	69	0	7	0	0	0	11	0	3	0	3	7	0	46	0	59	0	0	0	20	0	0	0	136	105	20	261
Bacteria	Actinobacteria	Actinobacteria	Actinomycetales	Streptomycetaceae	Streptomyces	NA	0	0	0	0	20	0	4	0	14	0	0	0	0	0	38	0	0	0	11	38	11	15	0	29	5	13	30	29	0	87	64	106	257
Bacteria	Firmicutes	Bacilli	Bacillales	Planococcaceae	NA	NA	0	0	0	0	0	83	107	0	0	0	0	0	0	0	0	0	0	0	16	0	33	0	0	0	0	0	15	0	0	206	33	15	254
Bacteria	Actinobacteria	Actinobacteria	Actinomycetales	Intrasporangiaceae	Serinicoccus	NA	0	0	0	0	0	67	23	0	0	0	0	0	0	0	46	0	0	0	0	86	20	0	0	0	0	9	0	0	0	136	106	9	251
Bacteria	Actinobacteria	Actinobacteria	Actinomycetales	Frankiaceae	NA	NA	0	0	3	0	0	97	84	0	0	0	0	0	0	0	37	0	0	0	0	0	0	0	4	20	0	0	0	0	0	221	0	24	245
Bacteria	Bacteroidetes	Flavobacteriia	Flavobacteriales	Cryomorphaceae	Fluviicola	NA	0	0	0	0	0	0	242	0	0	0	0	0	0	0	3	0	0	0	0	0	0	0	0	0	0	0	0	0	0	245	0	0	245
Bacteria	Firmicutes	Clostridia	Clostridiales	Peptostreptococcaceae	Clostridium	ruminantium	29	0	0	0	0	3	105	0	29	0	0	0	0	0	0	7	0	0	0	70	0	0	0	0	0	0	0	0	0	173	70	0	243
Bacteria	Proteobacteria	Alphaproteobacteria	Caulobacterales	Caulobacteraceae	NA	NA	0	0	2	0	0	0	155	0	9	0	0	2	0	0	32	0	0	0	0	0	6	4	0	33	0	0	0	0	0	200	10	33	243
Bacteria	Proteobacteria	Alphaproteobacteria	Caulobacterales	Caulobacteraceae	Brevundimonas	NA	0	0	0	0	0	0	145	0	0	0	0	0	0	3	90	0	0	0	0	0	0	0	0	0	0	0	0	0	0	238	0	0	238
Bacteria	Firmicutes	Bacilli	Bacillales	[Thermicanaceae]	Thermicanus	NA	0	0	0	0	0	0	143	0	15	0	0	0	0	0	39	0	0	0	31	0	9	0	0	0	0	0	0	0	0	228	9	0	237
Bacteria	Firmicutes	Bacilli	Lactobacillales	NA	NA	NA	0	0	0	0	0	0	34	0	0	0	0	0	0	0	41	7	0	0	0	140	15	0	0	0	0	0	0	0	0	82	155	0	237
Bacteria	Verrucomicrobia	Verrucomicrobiae	Verrucomicrobiales	Verrucomicrobiaceae	Luteolibacter	NA	4	0	0	0	0	0	211	0	0	0	0	0	0	0	0	0	0	0	0	4	0	0	0	0	14	0	0	0	0	215	4	14	233
Bacteria	Acidobacteria	[Chloracidobacteria]	RB41	NA	NA	NA	0	0	0	0	0	0	122	0	0	0	0	0	0	0	0	0	0	0	0	98	12	0	0	0	0	0	0	0	0	122	110	0	232
Bacteria	Actinobacteria	Actinobacteria	Actinomycetales	Actinomycetaceae	Actinomyces	NA	0	0	0	2	0	96	39	0	20	0	0	0	0	0	0	0	0	0	14	25	0	0	0	0	0	0	31	0	5	171	25	36	232
Bacteria	Actinobacteria	Actinobacteria	Actinomycetales	Cellulomonadaceae	Cellulomonas	xylanilytica	0	0	0	0	0	0	0	0	0	0	0	0	0	0	0	0	0	0	0	230	0	0	0	0	0	0	0	0	0	0	230	0	230
Bacteria	Actinobacteria	Actinobacteria	Actinomycetales	Micrococcaceae	Microbispora	rosea	0	0	0	0	0	53	0	0	41	0	0	0	0	0	0	0	0	0	127	0	0	0	0	0	0	0	0	0	0	221	0	0	221
Bacteria	Actinobacteria	Thermoleophilia	Solirubrobacterales	Solirubrobacteraceae	NA	NA	0	0	0	0	0	0	26	0	23	0	2	0	0	0	0	0	0	0	24	20	29	31	0	0	0	0	24	0	42	75	80	66	221
Bacteria	Proteobacteria	Betaproteobacteria	Burkholderiales	Oxalobacteraceae	Cupriavidus	NA	0	0	0	0	0	0	0	0	0	0	0	0	0	0	0	0	0	0	0	204	0	16	0	0	0	0	0	0	0	0	220	0	220
Bacteria	Firmicutes	Bacilli	Lactobacillales	Aerococcaceae	Facklamia	NA	0	0	0	0	0	0	191	0	6	0	0	0	4	0	0	0	0	0	0	0	0	0	0	0	0	0	0	18	0	201	0	18	219
Bacteria	Planctomycetes	Planctomycetia	Pirellulales	Pirellulaceae	NA	NA	0	0	0	0	0	0	162	0	5	0	0	0	0	0	0	0	0	0	0	46	0	0	0	0	4	0	0	0	0	167	46	4	217
Bacteria	Actinobacteria	Actinobacteria	Actinomycetales	Intrasporangiaceae	NA	NA	0	0	0	0	0	4	11	0	0	0	0	0	0	0	3	0	0	0	0	133	17	5	0	0	0	0	0	42	0	18	155	42	215
Bacteria	Firmicutes	Clostridia	Clostridiales	Clostridiaceae	Clostridium	NA	0	0	0	0	0	209	0	0	0	0	0	0	0	0	0	0	0	0	0	2	0	0	0	0	0	0	4	0	0	209	2	4	215
Bacteria	Proteobacteria	Alphaproteobacteria	Rhodospirillales	Acetobacteraceae	Roseomonas	ludipueritiae	0	0	0	0	0	0	32	0	0	0	0	0	0	0	0	0	0	0	0	182	0	0	0	0	0	0	0	0	0	32	182	0	214
Bacteria	Actinobacteria	Thermoleophilia	Solirubrobacterales	Conexibacteraceae	Conexibacter	NA	7	0	0	0	0	0	0	2	0	0	0	0	0	0	0	0	0	0	0	201	0	0	0	0	0	0	0	0	0	9	201	0	210
Bacteria	Proteobacteria	Betaproteobacteria	NA	NA	NA	NA	0	0	0	0	0	3	11	0	22	0	0	0	0	0	33	0	4	0	0	34	38	46	0	0	0	19	0	0	0	73	118	19	210
Bacteria	Proteobacteria	Alphaproteobacteria	Rhizobiales	Methylobacteriaceae	NA	NA	0	0	0	14	0	0	108	0	17	0	0	0	0	0	17	4	0	0	36	0	0	0	0	0	0	9	0	2	0	196	0	11	207
Bacteria	Proteobacteria	Alphaproteobacteria	Rhodospirillales	Acetobacteraceae	Roseomonas	NA	0	0	0	0	0	12	164	0	0	0	0	0	0	0	0	0	0	0	31	0	0	0	0	0	0	0	0	0	0	207	0	0	207
Bacteria	Bacteroidetes	Flavobacteriia	Flavobacteriales	[Weeksellaceae]	NA	NA	0	0	2	0	0	0	12	0	0	0	0	0	0	0	0	0	0	0	0	184	0	0	0	8	0	0	0	0	0	14	184	8	206
Bacteria	Chloroflexi	Gitt-GS-136	NA	NA	NA	NA	0	0	0	0	0	132	51	0	0	0	0	0	0	0	20	0	0	0	0	0	0	0	0	0	0	0	0	0	0	203	0	0	203
Bacteria	WPS-2	NA	NA	NA	NA	NA	0	0	0	0	0	0	202	0	0	0	0	0	0	0	0	0	0	0	0	0	0	0	0	0	0	0	0	0	0	202	0	0	202
Bacteria	Actinobacteria	Actinobacteria	Actinomycetales	Brevibacteriaceae	Brevibacterium	NA	0	0	0	7	0	34	60	0	0	0	0	0	0	0	0	0	0	0	0	84	0	0	0	0	0	0	12	0	0	101	84	12	197
Bacteria	Proteobacteria	Alphaproteobacteria	Rhizobiales	Rhizobiaceae	Agrobacterium	NA	0	0	0	0	0	0	0	0	0	0	2	0	0	0	0	0	0	0	102	34	31	0	14	0	9	0	0	0	0	104	65	23	192
Bacteria	Actinobacteria	Actinobacteria	Actinomycetales	Micrococcaceae	Arthrobacter	agilis	0	0	0	0	0	0	0	0	190	0	0	0	0	0	0	0	0	0	0	0	0	0	0	0	0	0	0	0	0	190	0	0	190
Bacteria	Actinobacteria	Rubrobacteria	Rubrobacterales	Rubrobacteraceae	Rubrobacter	NA	0	0	0	4	0	0	39	5	10	0	0	0	0	0	26	0	0	0	39	12	7	38	0	0	0	0	0	7	0	123	57	7	187
Bacteria	Proteobacteria	Gammaproteobacteria	Enterobacteriales	Enterobacteriaceae	Morganella	morganii	12	147	0	0	0	0	25	0	0	0	0	0	0	0	0	0	0	0	0	0	0	0	0	0	0	0	0	0	0	184	0	0	184
Bacteria	Proteobacteria	Gammaproteobacteria	Pseudomonadales	Moraxellaceae	NA	NA	0	0	0	0	0	4	121	0	0	0	0	0	0	0	4	0	0	0	3	16	25	5	0	0	3	0	0	3	0	132	46	6	184
Bacteria	Proteobacteria	TA18	PHOS-HD29	NA	NA	NA	0	0	0	0	0	0	184	0	0	0	0	0	0	0	0	0	0	0	0	0	0	0	0	0	0	0	0	0	0	184	0	0	184
Bacteria	Cyanobacteria	4C0d-2	SM1D11	NA	NA	NA	0	0	0	0	0	0	20	0	0	0	0	0	0	0	0	0	0	0	0	158	0	0	0	0	4	0	0	0	0	20	158	4	182
Bacteria	Proteobacteria	Gammaproteobacteria	Pseudomonadales	Moraxellaceae	Acinetobacter	rhizosphaerae	0	0	0	0	0	120	0	0	0	0	0	0	0	0	0	0	0	0	0	0	37	14	0	0	0	0	11	0	0	120	51	11	182
Bacteria	Actinobacteria	Actinobacteria	Actinomycetales	Dermabacteraceae	Brachybacterium	NA	0	0	0	0	0	114	34	0	0	0	0	0	0	0	33	0	0	0	0	0	0	0	0	0	0	0	0	0	0	181	0	0	181
Bacteria	Proteobacteria	Betaproteobacteria	Burkholderiales	Alcaligenaceae	Achromobacter	NA	0	0	0	0	0	90	0	0	7	0	0	0	0	0	0	0	0	0	11	65	0	0	0	0	0	0	6	0	0	108	65	6	179
Bacteria	Firmicutes	Bacilli	Bacillales	Paenibacillaceae	Brevibacillus	NA	0	0	0	0	0	161	0	0	0	0	0	0	0	0	0	0	0	0	0	0	0	0	0	17	0	0	0	0	0	161	0	17	178
Bacteria	Firmicutes	Bacilli	Bacillales	Thermoactinomycetaceae	Thermoactinomyces	NA	0	0	0	0	0	128	0	0	0	0	0	0	0	0	0	0	0	0	0	0	0	50	0	0	0	0	0	0	0	128	50	0	178
Bacteria	Proteobacteria	Gammaproteobacteria	Xanthomonadales	Xanthomonadaceae	Dokdonella	NA	0	0	0	0	0	91	85	0	0	0	0	0	0	0	0	0	0	0	0	0	0	0	0	0	0	0	0	0	0	176	0	0	176
Bacteria	Proteobacteria	Alphaproteobacteria	Sphingomonadales	Sphingomonadaceae	Kaistobacter	NA	0	0	0	0	6	55	0	0	6	0	0	0	0	0	23	0	0	2	0	0	82	0	0	0	0	0	0	0	0	92	82	0	174
Bacteria	Proteobacteria	Alphaproteobacteria	Caulobacterales	Caulobacteraceae	Mycoplana	NA	0	0	0	0	0	0	31	0	0	5	0	0	0	0	0	0	0	0	0	137	0	0	0	0	0	0	0	0	0	36	137	0	173
Bacteria	Proteobacteria	Alphaproteobacteria	Rhodobacterales	Rhodobacteraceae	Rubellimicrobium	NA	6	0	0	0	0	0	38	0	9	0	0	0	0	0	0	0	10	0	0	0	110	0	0	0	0	0	0	0	0	63	110	0	173
Bacteria	Actinobacteria	Actinobacteria	Actinomycetales	Micrococcaceae	Rothia	amarae	0	0	0	0	0	0	0	0	0	0	0	0	0	0	0	0	0	0	0	172	0	0	0	0	0	0	0	0	0	0	172	0	172
Bacteria	Actinobacteria	Actinobacteria	Actinomycetales	Micromonosporaceae	Actinoplanes	NA	0	0	0	0	0	0	154	0	0	0	0	0	0	0	0	0	0	0	0	0	0	15	0	0	0	0	0	0	0	154	15	0	169
Bacteria	Verrucomicrobia	Verrucomicrobiae	Verrucomicrobiales	Verrucomicrobiaceae	Akkermansia	NA	0	0	0	0	0	144	0	0	0	0	0	0	0	0	0	0	0	0	0	0	0	0	0	0	0	0	25	0	0	144	0	25	169
Bacteria	Firmicutes	Bacilli	Lactobacillales	Lactobacillaceae	NA	NA	11	0	0	0	0	151	0	0	0	0	4	0	0	0	0	0	0	0	0	2	0	0	0	0	0	0	0	0	0	166	2	0	168
Bacteria	Proteobacteria	Deltaproteobacteria	Spirobacillales	NA	NA	NA	0	0	0	0	0	0	62	0	0	0	0	0	0	0	0	0	0	0	0	0	0	9	0	0	0	0	0	0	97	62	9	97	168
Bacteria	Actinobacteria	Actinobacteria	Actinomycetales	Corynebacteriaceae	Corynebacterium	variabile	0	0	0	0	0	0	0	0	58	0	0	0	0	0	79	0	0	0	0	0	0	0	0	30	0	0	0	0	0	137	0	30	167
Bacteria	Bacteroidetes	Bacteroidia	Bacteroidales	Bacteroidaceae	5-7N15	NA	0	0	0	0	0	0	0	0	0	0	0	0	0	0	0	0	0	0	0	0	0	0	0	0	0	9	158	0	0	0	0	167	167
Bacteria	Bacteroidetes	VC2_1_Bac22	NA	NA	NA	NA	0	0	0	0	0	0	134	0	0	0	0	0	0	0	0	0	0	0	0	0	0	0	0	0	33	0	0	0	0	134	0	33	167
Bacteria	Cyanobacteria	Nostocophycideae	Nostocales	Scytonemataceae	NA	NA	0	0	0	0	0	150	0	0	17	0	0	0	0	0	0	0	0	0	0	0	0	0	0	0	0	0	0	0	0	167	0	0	167
Bacteria	Proteobacteria	Betaproteobacteria	Rhodocyclales	Rhodocyclaceae	C39	NA	0	0	0	0	0	0	26	0	0	0	0	0	0	0	122	0	0	0	0	0	0	0	0	0	0	19	0	0	0	148	0	19	167
Bacteria	Verrucomicrobia	[Spartobacteria]	[Chthoniobacterales]	[Chthoniobacteraceae]	DA101	NA	0	0	0	0	0	107	60	0	0	0	0	0	0	0	0	0	0	0	0	0	0	0	0	0	0	0	0	0	0	167	0	0	167
Bacteria	Bacteroidetes	[Saprospirae]	[Saprospirales]	Chitinophagaceae	Flavisolibacter	NA	0	0	0	0	0	0	0	0	0	0	0	0	5	0	0	3	0	0	17	109	18	0	0	14	0	0	0	0	0	25	127	14	166
Bacteria	Proteobacteria	Deltaproteobacteria	Myxococcales	Cystobacteraceae	Cystobacter	NA	0	0	0	0	0	0	0	0	0	0	0	0	0	0	0	0	0	0	0	0	0	166	0	0	0	0	0	0	0	0	166	0	166
Bacteria	Proteobacteria	Gammaproteobacteria	Enterobacteriales	Enterobacteriaceae	Serratia	marcescens	0	0	0	0	0	0	31	0	6	0	0	0	0	0	0	0	0	0	0	65	18	46	0	0	0	0	0	0	0	37	129	0	166
Bacteria	Bacteroidetes	Bacteroidia	Bacteroidales	[Paraprevotellaceae]	NA	NA	44	0	0	0	0	0	0	0	0	0	0	0	0	0	24	0	0	0	0	0	31	0	0	0	0	0	8	0	58	68	31	66	165
Bacteria	Cyanobacteria	Chloroplast	Chlorophyta	Trebouxiophyceae	NA	NA	10	0	0	0	0	0	0	0	0	0	0	0	0	0	151	0	0	0	0	0	0	0	0	0	0	3	0	0	0	161	0	3	164
Bacteria	Firmicutes	Bacilli	Lactobacillales	Leuconostocaceae	Weissella	NA	0	0	0	0	0	160	0	0	0	0	0	0	0	0	0	0	0	0	0	0	0	0	0	0	0	0	4	0	0	160	0	4	164
Bacteria	Actinobacteria	Actinobacteria	Actinomycetales	Kineosporiaceae	Kineosporia	NA	0	0	0	0	0	0	110	0	53	0	0	0	0	0	0	0	0	0	0	0	0	0	0	0	0	0	0	0	0	163	0	0	163
Bacteria	Bacteroidetes	Bacteroidia	Bacteroidales	[Paraprevotellaceae]	[Prevotella]	NA	0	0	0	0	0	42	59	0	0	0	0	3	0	0	0	0	0	0	0	58	0	0	0	0	0	0	0	0	0	104	58	0	162
Bacteria	Proteobacteria	Gammaproteobacteria	Pseudomonadales	Pseudomonadaceae	Pseudomonas	stutzeri	0	0	0	0	0	79	0	0	0	0	0	0	0	0	0	0	0	0	0	25	3	55	0	0	0	0	0	0	0	79	83	0	162
Bacteria	Acidobacteria	Acidobacteria-6	iii1-15	NA	NA	NA	0	0	0	0	0	0	120	0	0	2	0	0	0	0	0	0	5	0	0	0	0	0	0	33	0	0	0	0	0	127	0	33	160
Bacteria	Proteobacteria	Betaproteobacteria	Burkholderiales	Comamonadaceae	Pelomonas	puraquae	0	0	0	0	0	0	0	0	0	0	0	0	0	0	0	0	0	0	0	160	0	0	0	0	0	0	0	0	0	0	160	0	160
Bacteria	Chloroflexi	Anaerolineae	Ardenscatenales	Ardenscatenaceae	Ardenscatena	NA	0	0	0	0	0	0	35	0	0	0	0	0	0	0	0	0	0	0	0	122	0	0	0	0	0	0	0	0	0	35	122	0	157
Bacteria	Actinobacteria	Coriobacteriia	Coriobacteriales	Coriobacteriaceae	Collinsella	aerofaciens	0	0	0	0	0	0	0	3	0	0	0	0	0	0	0	0	0	0	0	75	0	0	0	0	0	0	14	0	63	3	75	77	155
Bacteria	Bacteroidetes	Sphingobacteriia	Sphingobacteriales	Sphingobacteriaceae	Sphingobacterium	NA	0	0	0	0	0	0	0	0	0	0	0	0	0	0	0	0	0	0	0	93	0	0	0	0	0	0	0	0	61	0	93	61	154
Bacteria	Proteobacteria	Alphaproteobacteria	Sphingomonadales	Sphingomonadaceae	Sphingobium	NA	0	0	0	0	0	54	0	0	0	0	0	0	0	0	0	0	0	0	0	35	14	45	0	0	6	0	0	0	0	54	94	6	154
Bacteria	Proteobacteria	Deltaproteobacteria	Desulfobacterales	Desulfobulbaceae	Desulfobulbus	NA	0	0	0	0	0	0	0	0	0	0	0	0	0	0	0	0	0	0	0	154	0	0	0	0	0	0	0	0	0	0	154	0	154
Bacteria	Proteobacteria	Betaproteobacteria	Neisseriales	Neisseriaceae	NA	NA	0	0	0	0	0	2	0	0	61	0	0	0	0	0	3	0	0	0	0	56	16	15	0	0	0	0	0	0	0	66	87	0	153
Bacteria	Actinobacteria	Actinobacteria	Actinomycetales	Nocardiopsaceae	Nocardiopsis	NA	0	0	0	0	0	90	0	0	0	0	0	0	0	0	20	0	0	0	0	37	0	0	0	0	3	0	0	0	0	110	37	3	150
Bacteria	Proteobacteria	Betaproteobacteria	Burkholderiales	Comamonadaceae	Methylibium	NA	0	0	0	0	0	0	0	0	0	0	0	0	0	0	0	0	0	0	0	149	0	0	0	0	0	0	0	0	0	0	149	0	149
Bacteria	Armatimonadetes	[Fimbriimonadia]	[Fimbriimonadales]	[Fimbriimonadaceae]	Fimbriimonas	NA	0	0	0	0	0	65	18	0	0	0	0	0	0	0	44	0	0	0	0	0	0	19	0	0	0	0	0	0	0	127	19	0	146
Bacteria	Actinobacteria	Actinobacteria	Actinomycetales	Geodermatophilaceae	Geodermatophilus	NA	0	0	0	0	0	0	128	0	0	0	0	0	0	0	0	0	0	0	0	0	0	17	0	0	0	0	0	0	0	128	17	0	145
Bacteria	Firmicutes	Clostridia	Clostridiales	Lachnospiraceae	Blautia	NA	17	0	0	0	0	0	0	0	0	0	0	0	6	0	0	26	0	0	0	56	0	0	0	0	0	13	27	0	0	49	56	40	145
Bacteria	Proteobacteria	Alphaproteobacteria	Rhizobiales	Rhizobiaceae	Shinella	NA	0	0	0	0	0	0	0	0	0	0	0	0	0	0	0	0	0	0	0	119	0	0	0	0	0	0	0	0	26	0	119	26	145
Bacteria	Proteobacteria	Betaproteobacteria	Burkholderiales	Oxalobacteraceae	Polynucleobacter	NA	0	0	0	0	0	0	0	0	0	0	0	0	0	0	0	0	0	0	0	102	0	37	0	0	0	6	0	0	0	0	139	6	145
Bacteria	Proteobacteria	Gammaproteobacteria	Pseudomonadales	Moraxellaceae	Perlucidibaca	NA	0	0	0	0	0	0	0	0	0	0	0	0	0	0	0	0	0	0	0	0	0	0	0	101	19	0	0	0	25	0	0	145	145
Bacteria	Actinobacteria	Actinobacteria	Actinomycetales	Micrococcaceae	NA	NA	0	0	0	0	0	6	9	2	0	0	0	0	0	0	0	0	0	6	0	14	55	3	0	0	0	6	0	40	0	23	72	46	141
Bacteria	Firmicutes	Clostridia	Clostridiales	Clostridiaceae	SMB53	NA	0	0	0	0	0	141	0	0	0	0	0	0	0	0	0	0	0	0	0	0	0	0	0	0	0	0	0	0	0	141	0	0	141
Bacteria	Firmicutes	Bacilli	Bacillales	Bacillaceae	Bacillus	ginsengihumi	0	0	0	0	0	0	92	0	0	0	0	0	0	0	0	0	0	0	0	0	0	0	0	37	0	0	0	11	0	92	0	48	140
Bacteria	Actinobacteria	Actinobacteria	Actinomycetales	Micrococcaceae	Rothia	NA	0	0	0	0	0	4	16	0	0	0	0	0	0	0	0	0	0	0	0	119	0	0	0	0	0	0	0	0	0	20	119	0	139
Bacteria	Actinobacteria	Thermoleophilia	Gaiellales	AK1AB1_02E	NA	NA	0	0	0	0	0	0	87	0	0	0	0	0	0	0	0	0	0	0	0	52	0	0	0	0	0	0	0	0	0	87	52	0	139
Bacteria	Proteobacteria	Alphaproteobacteria	Rhizobiales	Methylobacteriaceae	Methylobacterium	komagatae	0	0	0	0	0	0	110	0	0	0	0	0	0	0	0	0	0	3	0	0	0	20	0	0	6	0	0	0	0	113	20	6	139
Bacteria	Proteobacteria	Gammaproteobacteria	Vibrionales	Pseudoalteromonadaceae	Pseudoalteromonas	NA	0	28	0	0	0	0	79	0	0	0	0	0	0	0	0	0	0	0	0	0	32	0	0	0	0	0	0	0	0	107	32	0	139
Bacteria	Actinobacteria	Thermoleophilia	Solirubrobacterales	Conexibacteraceae	NA	NA	0	0	0	0	0	12	10	0	0	0	0	0	0	0	0	0	0	0	0	115	0	0	0	0	0	0	0	0	0	22	115	0	137
Bacteria	Firmicutes	Clostridia	Clostridiales	[Tissierellaceae]	Anaerococcus	NA	0	0	0	0	14	0	59	0	0	0	0	0	0	0	52	0	0	0	0	0	2	0	0	0	0	0	9	0	0	125	2	9	136
Bacteria	Proteobacteria	Gammaproteobacteria	Pseudomonadales	Pseudomonadaceae	Pseudomonas	viridiflava	0	0	0	0	0	0	88	6	15	0	0	0	0	0	0	0	0	0	0	0	0	26	0	0	0	0	0	0	0	109	26	0	135
Bacteria	Firmicutes	Bacilli	Lactobacillales	Lactobacillaceae	Lactobacillus	iners	0	0	0	0	0	37	65	0	0	0	0	0	0	0	25	0	0	0	7	0	0	0	0	0	0	0	0	0	0	134	0	0	134
Bacteria	Proteobacteria	Alphaproteobacteria	Rhizobiales	Methylobacteriaceae	Methylobacterium	organophilum	0	0	0	0	0	0	134	0	0	0	0	0	0	0	0	0	0	0	0	0	0	0	0	0	0	0	0	0	0	134	0	0	134
Bacteria	Proteobacteria	Gammaproteobacteria	Legionellales	Coxiellaceae	NA	NA	0	0	0	0	0	0	23	0	0	0	0	0	0	0	0	0	0	0	110	0	0	0	0	0	0	0	0	0	0	133	0	0	133
Bacteria	Firmicutes	Bacilli	Bacillales	Staphylococcaceae	Staphylococcus	equorum	0	0	0	0	0	0	0	0	0	0	0	0	0	0	0	0	0	0	0	69	0	0	0	0	0	0	62	0	0	0	69	62	131
Bacteria	Proteobacteria	Gammaproteobacteria	Xanthomonadales	Xanthomonadaceae	Pseudoxanthomonas	NA	0	0	0	0	0	92	0	0	0	0	0	0	0	0	0	0	0	0	0	0	0	0	0	0	34	0	5	0	0	92	0	39	131
Bacteria	Cyanobacteria	Chloroplast	Stramenopiles	NA	NA	NA	0	0	0	0	28	0	36	0	44	0	0	0	0	0	0	0	0	0	0	21	0	0	0	0	0	0	0	0	0	108	21	0	129
Bacteria	[Thermi]	Deinococci	Thermales	Thermaceae	Thermus	NA	0	0	0	0	0	83	0	0	0	0	0	0	0	0	0	0	0	0	0	45	0	0	0	0	0	0	0	0	0	83	45	0	128
Bacteria	Actinobacteria	Actinobacteria	Actinomycetales	Beutenbergiaceae	Salana	multivorans	0	0	0	0	0	128	0	0	0	0	0	0	0	0	0	0	0	0	0	0	0	0	0	0	0	0	0	0	0	128	0	0	128
Bacteria	Proteobacteria	Alphaproteobacteria	Sphingomonadales	Erythrobacteraceae	NA	NA	0	0	0	0	0	0	51	0	0	0	0	0	0	2	0	0	63	0	0	12	0	0	0	0	0	0	0	0	0	116	12	0	128
Bacteria	Actinobacteria	Actinobacteria	Actinomycetales	Cellulomonadaceae	Actinotalea	NA	0	0	0	0	0	0	0	0	0	0	0	0	0	0	0	0	0	0	0	127	0	0	0	0	0	0	0	0	0	0	127	0	127
Bacteria	Firmicutes	Clostridia	Clostridiales	Lachnospiraceae	Epulopiscium	NA	10	0	0	0	0	0	0	0	0	0	0	0	0	0	0	0	0	0	0	117	0	0	0	0	0	0	0	0	0	10	117	0	127
Bacteria	Actinobacteria	Coriobacteriia	Coriobacteriales	Coriobacteriaceae	NA	NA	0	0	0	0	0	120	0	0	0	0	0	0	0	0	0	0	0	0	0	0	0	0	0	0	0	6	0	0	0	120	0	6	126
Bacteria	Firmicutes	Clostridia	Clostridiales	Lachnospiraceae	Blautia	producta	29	0	0	0	0	0	0	0	0	0	0	6	0	0	0	21	0	0	0	0	0	0	0	0	0	0	70	0	0	56	0	70	126
Bacteria	Actinobacteria	Actinobacteria	Actinomycetales	Micrococcaceae	Kocuria	NA	0	0	0	0	0	0	112	0	0	0	0	0	0	0	0	0	0	0	0	0	0	0	0	0	0	0	13	0	0	112	0	13	125
Bacteria	Firmicutes	Clostridia	Clostridiales	Lachnospiraceae	Clostridium	colinum	0	0	0	0	0	0	0	0	3	0	0	0	0	0	0	6	0	0	0	74	33	0	0	0	0	0	8	0	0	9	107	8	124
Bacteria	Actinobacteria	Actinobacteria	Actinomycetales	Micrococcaceae	Kocuria	rhizophila	0	0	0	0	0	0	122	0	0	0	0	0	0	0	0	0	0	0	0	0	0	0	0	0	0	0	0	0	0	122	0	0	122
Bacteria	Actinobacteria	Acidimicrobiia	Acidimicrobiales	NA	NA	NA	0	0	0	3	0	0	91	0	0	0	0	0	0	4	2	0	0	0	0	0	0	0	0	0	0	0	20	0	0	100	0	20	120
Bacteria	Proteobacteria	Betaproteobacteria	Burkholderiales	Burkholderiaceae	Burkholderia	NA	0	0	0	0	0	0	8	0	46	0	0	0	0	0	0	6	0	0	6	0	8	0	0	0	0	18	20	8	0	66	8	46	120
Bacteria	Actinobacteria	Actinobacteria	Actinomycetales	Nocardiaceae	Nocardia	concava	0	0	0	0	0	0	0	0	0	0	0	0	0	0	0	0	0	0	0	119	0	0	0	0	0	0	0	0	0	0	119	0	119
Bacteria	Bacteroidetes	Bacteroidia	Bacteroidales	Bacteroidaceae	Bacteroides	plebeius	5	0	2	0	0	0	112	0	0	0	0	0	0	0	0	0	0	0	0	0	0	0	0	0	0	0	0	0	0	119	0	0	119
Bacteria	Bacteroidetes	Bacteroidia	Bacteroidales	Prevotellaceae	Prevotella	copri	7	14	0	0	0	7	0	0	0	0	0	0	0	0	0	4	0	4	0	8	0	0	0	14	0	0	0	0	60	36	8	74	118
Bacteria	Planctomycetes	Phycisphaerae	Phycisphaerales	NA	NA	NA	0	0	0	0	0	0	37	0	23	0	0	0	0	0	58	0	0	0	0	0	0	0	0	0	0	0	0	0	0	118	0	0	118
Bacteria	Actinobacteria	Actinobacteria	Actinomycetales	Geodermatophilaceae	Blastococcus	saxobsidens	0	0	0	0	0	31	0	0	0	0	0	0	0	0	0	0	0	0	0	68	0	0	0	0	0	0	0	18	0	31	68	18	117
Bacteria	Actinobacteria	Actinobacteria	Actinomycetales	Actinosynnemataceae	NA	NA	0	0	0	0	0	0	27	0	0	0	0	0	0	0	87	0	0	0	0	2	0	0	0	0	0	0	0	0	0	114	2	0	116
Bacteria	Gemmatimonadetes	Gemmatimonadetes	Gemmatimonadales	Gemmatimonadaceae	Gemmatimonas	NA	0	0	0	0	0	0	116	0	0	0	0	0	0	0	0	0	0	0	0	0	0	0	0	0	0	0	0	0	0	116	0	0	116
Bacteria	Proteobacteria	Alphaproteobacteria	Rhodospirillales	NA	NA	NA	0	0	0	0	0	55	16	0	0	0	0	0	0	0	0	0	0	0	0	31	14	0	0	0	0	0	0	0	0	71	45	0	116
Bacteria	Proteobacteria	Alphaproteobacteria	Rhizobiales	Rhizobiaceae	Shinella	granuli	0	0	0	0	0	0	0	0	0	0	0	0	0	0	0	0	0	0	0	115	0	0	0	0	0	0	0	0	0	0	115	0	115
Bacteria	Proteobacteria	Betaproteobacteria	Burkholderiales	Comamonadaceae	Variovorax	NA	0	0	0	0	0	17	86	0	0	0	0	0	0	0	0	0	0	0	0	0	0	0	0	0	0	12	0	0	0	103	0	12	115
Bacteria	Actinobacteria	Thermoleophilia	Solirubrobacterales	Solirubrobacteraceae	Solirubrobacter	NA	0	0	0	0	0	0	99	0	0	0	0	0	0	0	0	0	0	0	0	0	15	0	0	0	0	0	0	0	0	99	15	0	114
Bacteria	Proteobacteria	Gammaproteobacteria	Oceanospirillales	Alcanivoracaceae	Alcanivorax	dieselolei	0	0	0	0	0	114	0	0	0	0	0	0	0	0	0	0	0	0	0	0	0	0	0	0	0	0	0	0	0	114	0	0	114
Bacteria	Proteobacteria	Betaproteobacteria	Burkholderiales	Oxalobacteraceae	Ralstonia	NA	0	15	0	0	0	0	0	0	0	0	0	0	0	0	0	0	0	0	12	86	0	0	0	0	0	0	0	0	0	27	86	0	113
Bacteria	Proteobacteria	Betaproteobacteria	Rhodocyclales	Rhodocyclaceae	NA	NA	0	0	0	0	0	0	57	0	0	0	0	0	0	0	19	0	21	0	0	0	0	0	0	0	0	11	5	0	0	97	0	16	113
Bacteria	Actinobacteria	Actinobacteria	Actinomycetales	Nocardioidaceae	NA	NA	0	0	0	0	0	0	18	0	17	0	0	3	0	0	60	0	0	0	0	0	0	0	0	0	0	0	0	14	0	98	0	14	112
Bacteria	Bacteroidetes	Bacteroidia	Bacteroidales	Bacteroidaceae	BF311	NA	0	0	0	0	0	0	0	0	0	0	0	0	0	0	112	0	0	0	0	0	0	0	0	0	0	0	0	0	0	112	0	0	112
Bacteria	Proteobacteria	Alphaproteobacteria	Rhodospirillales	Acetobacteraceae	Saccharibacter	floricola	0	0	0	0	0	0	0	0	0	0	112	0	0	0	0	0	0	0	0	0	0	0	0	0	0	0	0	0	0	112	0	0	112
Bacteria	Proteobacteria	Alphaproteobacteria	Rhodospirillales	Rhodospirillaceae	NA	NA	0	0	0	0	0	57	9	0	14	0	0	0	0	0	0	0	0	0	0	3	0	2	0	0	0	0	0	5	21	80	5	26	111
Bacteria	Bacteroidetes	Sphingobacteriia	Sphingobacteriales	Sphingobacteriaceae	Sphingobacterium	mizutaii	0	0	0	0	0	0	63	0	0	0	0	0	0	0	0	0	0	0	0	0	0	0	0	0	0	0	47	0	0	63	0	47	110
Bacteria	Firmicutes	Bacilli	Bacillales	Paenibacillaceae	Ammoniphilus	NA	0	0	0	0	0	102	0	0	0	0	0	0	0	0	0	0	0	0	0	0	0	8	0	0	0	0	0	0	0	102	8	0	110
Bacteria	Fusobacteria	Fusobacteriia	Fusobacteriales	Fusobacteriaceae	Fusobacterium	NA	0	0	0	0	0	51	0	0	11	0	0	0	0	0	0	12	0	0	0	0	0	0	0	19	0	8	9	0	0	74	0	36	110
Bacteria	Firmicutes	Clostridia	Clostridiales	Veillonellaceae	Phascolarctobacterium	NA	3	0	0	0	0	0	0	0	0	0	0	0	0	0	0	0	0	0	0	0	0	0	0	0	0	0	72	0	34	3	0	106	109
Bacteria	Firmicutes	Bacilli	Bacillales	Bacillaceae	Sinobaca	beijingensis	0	0	0	0	0	0	0	0	0	0	0	0	0	0	0	0	0	0	0	108	0	0	0	0	0	0	0	0	0	0	108	0	108
Bacteria	Gemmatimonadetes	Gemmatimonadetes	Gemmatimonadales	NA	NA	NA	0	0	0	0	13	34	0	0	6	0	0	0	0	0	0	0	0	0	10	45	0	0	0	0	0	0	0	0	0	63	45	0	108
Bacteria	Actinobacteria	Actinobacteria	Actinomycetales	Micrococcaceae	Rothia	mucilaginosa	0	0	0	0	0	96	0	0	10	0	0	0	0	0	0	0	0	0	0	0	0	0	0	0	0	0	0	0	0	106	0	0	106
Bacteria	Chloroflexi	TK17	mle1-48	NA	NA	NA	0	0	0	0	0	0	0	0	0	0	0	0	0	0	0	0	0	0	0	106	0	0	0	0	0	0	0	0	0	0	106	0	106
Bacteria	Proteobacteria	Betaproteobacteria	Burkholderiales	Alcaligenaceae	Pusillimonas	NA	0	0	0	0	0	0	0	0	0	0	0	0	0	0	0	0	0	0	0	86	0	0	0	0	0	19	0	0	0	0	86	19	105
Bacteria	TM6	SJA-4	NA	NA	NA	NA	0	0	0	0	0	0	59	0	0	0	0	0	0	0	0	0	0	0	0	0	0	44	0	0	0	0	0	0	0	59	44	0	103
Bacteria	Bacteroidetes	Bacteroidia	Bacteroidales	Prevotellaceae	Prevotella	NA	0	0	0	0	0	18	0	0	4	0	3	0	0	0	0	0	0	0	3	0	0	0	0	0	0	8	66	0	0	28	0	74	102
Bacteria	Proteobacteria	Betaproteobacteria	Burkholderiales	Alcaligenaceae	NA	NA	0	0	0	0	0	0	0	0	0	0	0	0	0	0	0	0	0	0	0	102	0	0	0	0	0	0	0	0	0	0	102	0	102
Bacteria	Actinobacteria	Actinobacteria	Actinomycetales	Sporichthyaceae	NA	NA	0	0	0	0	0	0	0	0	16	0	0	2	0	0	0	0	6	0	0	45	32	0	0	0	0	0	0	0	0	24	77	0	101
Bacteria	Firmicutes	Bacilli	Bacillales	Bacillaceae	Bacillus	flexus	0	0	0	0	0	42	0	14	18	0	0	0	0	0	0	0	0	0	0	0	0	0	0	0	0	0	27	0	0	74	0	27	101
Bacteria	Proteobacteria	Alphaproteobacteria	Sphingomonadales	Sphingomonadaceae	Sphingomonas	azotifigens	0	0	0	0	0	95	0	0	0	0	0	0	0	0	0	0	0	0	0	4	0	0	0	0	0	0	0	0	0	95	4	0	99
Bacteria	Chloroflexi	Ellin6529	NA	NA	NA	NA	0	0	0	0	0	0	28	0	7	0	0	0	0	0	0	0	0	0	0	63	0	0	0	0	0	0	0	0	0	35	63	0	98
Bacteria	Firmicutes	Bacilli	Lactobacillales	Aerococcaceae	NA	NA	0	0	0	0	0	37	3	0	0	0	0	0	2	0	46	0	4	0	0	0	2	0	0	0	0	0	0	4	0	92	2	4	98
Bacteria	Proteobacteria	Deltaproteobacteria	Bdellovibrionales	Bacteriovoracaceae	Peredibacter	starrii	0	0	0	0	0	0	0	0	0	0	0	0	0	0	88	0	0	0	0	0	0	0	0	0	4	0	6	0	0	88	0	10	98
Bacteria	Actinobacteria	Actinobacteria	Actinomycetales	Nocardiaceae	Nocardia	NA	0	0	0	0	0	32	0	0	0	0	0	0	0	0	0	0	0	0	0	65	0	0	0	0	0	0	0	0	0	32	65	0	97
Bacteria	Firmicutes	Bacilli	Lactobacillales	Lactobacillaceae	Lactobacillus	helveticus	20	0	0	0	0	0	26	0	0	0	0	0	0	0	0	0	6	0	0	0	0	36	0	0	0	0	0	9	0	52	36	9	97
Bacteria	Firmicutes	Clostridia	Clostridiales	Ruminococcaceae	Faecalibacterium	NA	30	0	0	0	0	0	0	0	59	0	0	0	0	0	2	0	0	0	0	4	0	0	0	0	0	0	2	0	0	91	4	2	97
Bacteria	Proteobacteria	Alphaproteobacteria	Rhizobiales	Xanthobacteraceae	Labrys	NA	0	0	0	0	0	0	0	0	32	0	0	0	0	0	4	0	0	0	0	44	0	17	0	0	0	0	0	0	0	36	61	0	97
Bacteria	Planctomycetes	Planctomycetia	Gemmatales	Gemmataceae	NA	NA	0	0	0	0	0	0	65	0	0	0	0	0	0	0	0	0	0	0	0	2	0	7	0	0	0	21	0	0	0	65	9	21	95
Bacteria	[Thermi]	Deinococci	Deinococcales	Trueperaceae	Truepera	NA	0	0	0	0	0	55	0	0	19	0	0	9	0	0	0	0	0	0	0	0	0	0	0	0	0	11	0	0	0	83	0	11	94
Bacteria	Chloroflexi	Anaerolineae	SBR1031	A4b	NA	NA	0	0	0	0	0	0	53	0	0	0	0	0	0	0	0	0	0	0	0	0	40	0	0	0	0	0	0	0	0	53	40	0	93
Bacteria	Chloroflexi	Chloroflexi	[Roseiflexales]	NA	NA	NA	0	0	0	0	0	0	93	0	0	0	0	0	0	0	0	0	0	0	0	0	0	0	0	0	0	0	0	0	0	93	0	0	93
Bacteria	Chloroflexi	Chloroflexi	AKIW781	NA	NA	NA	0	0	0	0	0	0	0	0	0	0	0	0	0	0	0	0	0	0	0	0	79	14	0	0	0	0	0	0	0	0	93	0	93
Bacteria	Bacteroidetes	NA	NA	NA	NA	NA	0	0	0	15	0	0	10	0	0	0	0	0	0	0	48	0	0	0	0	0	17	2	0	0	0	0	0	0	0	73	19	0	92
Bacteria	Proteobacteria	Alphaproteobacteria	BD7-3	NA	NA	NA	0	0	0	0	0	0	76	0	0	0	0	0	0	0	0	0	0	0	0	0	0	0	0	0	0	5	0	0	11	76	0	16	92
Bacteria	MVP-21	NA	NA	NA	NA	NA	0	0	0	0	0	0	91	0	0	0	0	0	0	0	0	0	0	0	0	0	0	0	0	0	0	0	0	0	0	91	0	0	91
Bacteria	Firmicutes	Bacilli	Bacillales	Bacillaceae	Geobacillus	vulcani	0	0	0	0	0	34	14	0	11	0	0	0	0	0	22	0	0	0	0	0	0	0	0	9	0	0	0	0	0	81	0	9	90
Bacteria	Proteobacteria	Betaproteobacteria	Burkholderiales	Comamonadaceae	Acidovorax	facilis	0	0	0	0	0	19	0	0	71	0	0	0	0	0	0	0	0	0	0	0	0	0	0	0	0	0	0	0	0	90	0	0	90
Bacteria	Actinobacteria	Actinobacteria	Actinomycetales	Micromonosporaceae	NA	NA	0	0	0	0	0	0	0	0	0	0	0	8	0	0	0	0	0	0	0	81	0	0	0	0	0	0	0	0	0	8	81	0	89
Bacteria	Fusobacteria	Fusobacteriia	Fusobacteriales	Leptotrichiaceae	Leptotrichia	NA	0	0	0	0	0	0	0	0	0	0	0	0	0	0	0	0	0	0	0	89	0	0	0	0	0	0	0	0	0	0	89	0	89
Bacteria	Planctomycetes	Planctomycetia	Gemmatales	Isosphaeraceae	Nostocoida	limicola	0	0	0	0	0	0	89	0	0	0	0	0	0	0	0	0	0	0	0	0	0	0	0	0	0	0	0	0	0	89	0	0	89
Bacteria	Proteobacteria	Deltaproteobacteria	MIZ46	NA	NA	NA	0	0	0	0	0	0	49	0	22	0	0	0	0	0	0	0	18	0	0	0	0	0	0	0	0	0	0	0	0	89	0	0	89
Bacteria	Actinobacteria	Actinobacteria	Actinomycetales	Pseudonocardiaceae	Saccharomonospora	NA	0	0	0	0	0	0	0	0	27	0	0	0	0	0	0	0	0	0	0	0	7	47	0	0	0	3	4	0	0	27	54	7	88
Bacteria	Proteobacteria	Betaproteobacteria	Rhodocyclales	Rhodocyclaceae	Hydrogenophilus	NA	0	0	0	0	0	78	0	0	0	0	0	0	0	0	0	0	0	0	0	0	0	0	0	0	0	10	0	0	0	78	0	10	88
Bacteria	Firmicutes	Bacilli	Bacillales	Paenibacillaceae	Paenibacillus	NA	0	0	0	0	0	0	73	0	0	0	0	5	0	0	0	0	3	0	0	0	0	0	0	0	0	6	0	0	0	81	0	6	87
Bacteria	Firmicutes	Bacilli	Lactobacillales	Leuconostocaceae	Leuconostoc	NA	0	0	0	0	0	0	20	0	5	0	0	0	0	0	13	0	0	0	0	30	0	0	0	19	0	0	0	0	0	38	30	19	87
Bacteria	Acidobacteria	Solibacteres	Solibacterales	Solibacteraceae	Candidatus Solibacter	NA	0	0	0	0	0	0	16	0	0	0	0	0	0	0	0	0	0	0	0	52	9	0	0	9	0	0	0	0	0	16	61	9	86
Bacteria	Actinobacteria	Actinobacteria	Actinomycetales	Corynebacteriaceae	Corynebacterium	stationis	0	0	0	0	0	0	77	0	9	0	0	0	0	0	0	0	0	0	0	0	0	0	0	0	0	0	0	0	0	86	0	0	86
Bacteria	Cyanobacteria	Synechococcophycideae	Pseudanabaenales	Pseudanabaenaceae	Leptolyngbya	frigida	0	0	0	0	0	0	6	0	0	0	0	0	0	0	13	0	0	0	15	27	0	25	0	0	0	0	0	0	0	34	52	0	86
Bacteria	Proteobacteria	Alphaproteobacteria	Rhizobiales	Brucellaceae	Ochrobactrum	NA	0	0	0	0	0	0	0	0	0	0	0	0	0	0	0	0	0	0	0	0	0	52	0	18	0	0	16	0	0	0	52	34	86
Bacteria	Chlamydiae	Chlamydiia	Chlamydiales	NA	NA	NA	0	0	0	0	0	44	41	0	0	0	0	0	0	0	0	0	0	0	0	0	0	0	0	0	0	0	0	0	0	85	0	0	85
Bacteria	Firmicutes	Clostridia	Clostridiales	Lachnospiraceae	Roseburia	faecis	0	0	0	0	0	84	0	0	0	0	0	0	0	0	0	0	0	0	0	0	0	0	0	0	0	0	0	0	0	84	0	0	84
Bacteria	Bacteroidetes	[Saprospirae]	[Saprospirales]	Saprospiraceae	NA	NA	0	0	0	0	0	0	82	0	0	0	0	0	0	0	0	0	0	0	0	0	0	0	0	0	0	0	0	0	0	82	0	0	82
Bacteria	Firmicutes	Clostridia	Clostridiales	[Mogibacteriaceae]	NA	NA	0	0	0	0	0	39	0	0	0	0	0	0	0	0	0	0	0	0	0	0	0	0	0	0	0	0	37	4	0	39	0	41	80
Bacteria	Actinobacteria	Actinobacteria	Actinomycetales	Kineosporiaceae	NA	NA	0	0	0	0	0	47	0	0	0	0	0	0	0	0	0	0	0	0	32	0	0	0	0	0	0	0	0	0	0	79	0	0	79
Bacteria	Actinobacteria	Actinobacteria	Actinomycetales	Mycobacteriaceae	Mycobacterium	celatum	0	0	0	0	0	0	59	0	0	0	0	0	0	0	0	0	0	0	0	0	0	0	0	0	0	0	0	20	0	59	0	20	79
Bacteria	Proteobacteria	NA	NA	NA	NA	NA	0	0	0	0	0	15	17	0	0	0	0	0	0	0	9	0	0	0	2	28	0	0	0	0	0	5	3	0	0	43	28	8	79
Bacteria	Acidobacteria	Holophagae	Holophagales	Holophagaceae	Geothrix	NA	0	0	0	0	0	0	66	0	0	0	0	0	0	0	0	0	0	0	0	0	0	12	0	0	0	0	0	0	0	66	12	0	78
Bacteria	Bacteroidetes	Cytophagia	Cytophagales	Cytophagaceae	Rhodocytophaga	NA	0	0	0	0	0	0	78	0	0	0	0	0	0	0	0	0	0	0	0	0	0	0	0	0	0	0	0	0	0	78	0	0	78
Bacteria	Proteobacteria	Alphaproteobacteria	Rhizobiales	Beijerinckiaceae	Methylocella	NA	0	0	0	0	0	0	0	0	0	0	0	0	0	0	0	0	0	0	0	78	0	0	0	0	0	0	0	0	0	0	78	0	78
Bacteria	Firmicutes	Bacilli	Bacillales	Bacillaceae	Bacillus	firmus	0	0	0	0	0	0	0	0	0	0	0	0	0	0	0	0	0	0	0	77	0	0	0	0	0	0	0	0	0	0	77	0	77
Bacteria	Actinobacteria	Actinobacteria	Actinomycetales	Nocardioidaceae	Marmoricola	bigeumensis	0	0	0	0	0	51	0	0	0	0	0	0	0	0	0	0	0	0	25	0	0	0	0	0	0	0	0	0	0	76	0	0	76
Bacteria	Proteobacteria	Alphaproteobacteria	Rhizobiales	Aurantimonadaceae	Aurantimonas	NA	0	0	0	0	0	17	58	0	0	0	0	0	0	0	0	0	0	0	0	0	0	0	0	0	0	0	0	0	0	75	0	0	75
Bacteria	Firmicutes	Clostridia	Clostridiales	Clostridiaceae	NA	NA	0	6	0	0	0	64	0	0	0	0	0	0	0	0	0	0	0	0	0	0	0	4	0	0	0	0	0	0	0	70	4	0	74
Bacteria	Cyanobacteria	Chloroplast	NA	NA	NA	NA	0	0	0	0	0	0	59	0	13	0	0	0	0	0	0	0	0	0	0	0	0	0	0	0	0	0	0	0	0	72	0	0	72
Bacteria	Proteobacteria	Alphaproteobacteria	Rhizobiales	Methylobacteriaceae	Methylobacterium	adhaesivum	0	0	0	0	0	37	0	0	0	0	0	0	0	0	24	0	11	0	0	0	0	0	0	0	0	0	0	0	0	72	0	0	72
Bacteria	Proteobacteria	Betaproteobacteria	Burkholderiales	NA	NA	NA	0	0	4	0	3	0	34	0	2	0	0	0	0	0	0	0	0	0	0	12	0	0	0	10	0	7	0	0	0	43	12	17	72
Bacteria	Actinobacteria	Actinobacteria	Actinomycetales	Dietziaceae	NA	NA	0	0	0	0	0	14	0	0	0	0	0	0	0	0	0	0	0	0	0	28	0	29	0	0	0	0	0	0	0	14	57	0	71
Bacteria	Actinobacteria	Actinobacteria	Actinomycetales	Kineosporiaceae	Quadrisphaera	granulorum	0	0	0	0	0	0	0	0	0	0	0	0	4	0	0	0	0	0	0	0	0	0	0	0	0	0	0	67	0	4	0	67	71
Bacteria	Actinobacteria	Actinobacteria	Actinomycetales	Nocardioidaceae	Nocardioides	marinisabuli	0	0	0	0	0	0	0	0	19	0	0	0	0	0	0	0	0	0	0	51	0	0	0	0	0	0	0	0	0	19	51	0	70
Bacteria	Proteobacteria	Gammaproteobacteria	Xanthomonadales	Xanthomonadaceae	Xanthomonas	NA	0	0	0	0	0	0	52	0	13	0	0	0	0	0	0	0	0	0	0	0	5	0	0	0	0	0	0	0	0	65	5	0	70
Bacteria	Bacteroidetes	Cytophagia	Cytophagales	Cytophagaceae	Runella	NA	0	0	0	0	0	0	68	0	0	0	0	0	0	0	0	0	0	0	0	0	0	0	0	0	0	0	0	0	0	68	0	0	68
Bacteria	Cyanobacteria	Chloroplast	Chlorophyta	NA	NA	NA	0	0	0	0	0	0	61	0	0	0	0	0	0	7	0	0	0	0	0	0	0	0	0	0	0	0	0	0	0	68	0	0	68
Bacteria	Proteobacteria	Alphaproteobacteria	Sphingomonadales	Sphingomonadaceae	Novosphingobium	resinovorum	0	0	0	0	0	0	51	0	0	0	0	0	0	0	0	0	0	0	0	0	0	17	0	0	0	0	0	0	0	51	17	0	68
Bacteria	Actinobacteria	Actinobacteria	Actinomycetales	Dietziaceae	Dietzia	timorensis	0	0	0	0	0	0	0	0	0	0	0	0	0	0	5	0	0	0	0	62	0	0	0	0	0	0	0	0	0	5	62	0	67
Bacteria	Proteobacteria	Gammaproteobacteria	Pseudomonadales	Moraxellaceae	Psychrobacter	marincola	0	0	0	0	0	0	0	0	0	0	0	0	0	0	0	0	0	0	0	0	67	0	0	0	0	0	0	0	0	0	67	0	67
Bacteria	Actinobacteria	Actinobacteria	Actinomycetales	Dermacoccaceae	Dermacoccus	NA	0	0	0	0	0	0	66	0	0	0	0	0	0	0	0	0	0	0	0	0	0	0	0	0	0	0	0	0	0	66	0	0	66
Bacteria	Firmicutes	Bacilli	Lactobacillales	Enterococcaceae	Vagococcus	NA	0	0	0	0	0	0	0	0	0	0	0	0	0	0	0	0	0	0	48	18	0	0	0	0	0	0	0	0	0	48	18	0	66
Bacteria	Firmicutes	Bacilli	Lactobacillales	Streptococcaceae	Streptococcus	luteciae	0	6	0	0	0	0	60	0	0	0	0	0	0	0	0	0	0	0	0	0	0	0	0	0	0	0	0	0	0	66	0	0	66
Bacteria	Proteobacteria	Betaproteobacteria	Burkholderiales	Oxalobacteraceae	Janthinobacterium	lividum	0	0	0	0	0	0	0	0	27	0	0	0	0	0	0	0	0	0	0	0	0	39	0	0	0	0	0	0	0	27	39	0	66
Bacteria	Proteobacteria	Betaproteobacteria	Rhodocyclales	Rhodocyclaceae	Petrobacter	succinatimandens	0	0	0	0	0	17	41	0	0	0	0	0	0	0	0	0	0	0	0	0	8	0	0	0	0	0	0	0	0	58	8	0	66
Bacteria	Bacteroidetes	[Saprospirae]	[Saprospirales]	Chitinophagaceae	Sediminibacterium	NA	0	0	0	0	0	0	16	0	0	0	0	0	0	0	0	0	0	0	0	0	0	0	0	0	0	0	0	49	0	16	0	49	65
Bacteria	Firmicutes	Bacilli	Lactobacillales	Aerococcaceae	Aerococcus	NA	0	0	4	0	0	0	0	0	0	0	0	0	0	0	0	0	0	0	8	26	8	0	0	19	0	0	0	0	0	12	34	19	65
Bacteria	Proteobacteria	Gammaproteobacteria	Xanthomonadales	Xanthomonadaceae	Stenotrophomonas	acidaminiphila	0	0	0	0	0	65	0	0	0	0	0	0	0	0	0	0	0	0	0	0	0	0	0	0	0	0	0	0	0	65	0	0	65
Bacteria	Actinobacteria	Actinobacteria	Actinomycetales	Geodermatophilaceae	NA	NA	0	0	0	0	0	24	2	0	23	0	0	0	0	0	0	0	0	0	0	0	0	0	0	0	0	15	0	0	0	49	0	15	64
Bacteria	Proteobacteria	Gammaproteobacteria	Vibrionales	Vibrionaceae	Vibrio	rumoiensis	0	0	0	0	0	0	30	0	15	0	0	0	0	0	0	0	0	0	0	0	0	0	0	19	0	0	0	0	0	45	0	19	64
Archaea	Euryarchaeota	Halobacteria	Halobacteriales	Halobacteriaceae	Halalkalicoccus	tibetensis	0	0	0	0	0	63	0	0	0	0	0	0	0	0	0	0	0	0	0	0	0	0	0	0	0	0	0	0	0	63	0	0	63
Bacteria	Bacteroidetes	Flavobacteriia	Flavobacteriales	Flavobacteriaceae	Flavobacterium	succinicans	0	0	0	0	0	0	21	0	0	0	0	0	0	0	0	0	0	0	0	10	0	0	0	0	18	14	0	0	0	21	10	32	63
Bacteria	Chloroflexi	Ktedonobacteria	Thermogemmatisporales	Thermogemmatisporaceae	NA	NA	0	0	0	0	0	0	23	0	0	0	0	0	0	0	28	0	0	0	0	0	0	0	0	0	6	6	0	0	0	51	0	12	63
Bacteria	Bacteroidetes	Bacteroidia	Bacteroidales	Bacteroidaceae	NA	NA	0	0	0	0	0	0	0	0	0	0	0	0	0	0	0	0	0	0	0	0	0	0	0	0	0	0	62	0	0	0	0	62	62
Bacteria	Firmicutes	Bacilli	Bacillales	Thermoactinomycetaceae	Laceyella	NA	5	0	0	0	0	0	0	0	0	0	0	0	0	0	0	0	0	0	0	44	0	0	0	0	0	0	0	13	0	5	44	13	62
Bacteria	Proteobacteria	Alphaproteobacteria	Rhizobiales	Hyphomicrobiaceae	Pedomicrobium	australicum	0	0	0	0	0	0	62	0	0	0	0	0	0	0	0	0	0	0	0	0	0	0	0	0	0	0	0	0	0	62	0	0	62
Bacteria	Proteobacteria	Deltaproteobacteria	Desulfovibrionales	Desulfovibrionaceae	NA	NA	0	0	0	0	0	0	0	0	0	0	0	0	0	0	0	0	0	0	0	57	0	0	0	0	0	5	0	0	0	0	57	5	62
Bacteria	Actinobacteria	Actinobacteria	Actinomycetales	Dietziaceae	Dietzia	NA	0	0	3	0	0	33	0	0	0	0	0	0	0	0	0	0	0	0	0	0	0	0	0	25	0	0	0	0	0	36	0	25	61
Bacteria	Firmicutes	Clostridia	Clostridiales	Clostridiaceae	Clostridium	celatum	0	0	0	0	0	0	0	0	0	0	0	0	0	0	0	0	6	0	0	55	0	0	0	0	0	0	0	0	0	6	55	0	61
Bacteria	Verrucomicrobia	Verruco-5	WCHB1-41	RFP12	NA	NA	0	0	0	0	0	0	0	0	0	0	0	0	0	0	0	0	0	0	0	0	0	0	0	0	0	11	50	0	0	0	0	61	61
Bacteria	Actinobacteria	Actinobacteria	Actinomycetales	Actinopolysporaceae	NA	NA	0	0	0	0	0	0	60	0	0	0	0	0	0	0	0	0	0	0	0	0	0	0	0	0	0	0	0	0	0	60	0	0	60
Bacteria	Firmicutes	Bacilli	Bacillales	Staphylococcaceae	Staphylococcus	sciuri	0	0	0	0	0	0	53	0	0	0	0	0	0	0	0	0	0	0	0	0	0	0	0	0	7	0	0	0	0	53	0	7	60
Bacteria	Gemmatimonadetes	Gemmatimonadetes	Ellin5290	NA	NA	NA	0	0	0	0	0	52	0	0	0	8	0	0	0	0	0	0	0	0	0	0	0	0	0	0	0	0	0	0	0	60	0	0	60
Bacteria	Proteobacteria	Alphaproteobacteria	Rhodospirillales	Acetobacteraceae	Roseomonas	cervicalis	0	0	0	0	0	0	0	0	0	0	0	0	0	0	0	0	0	0	0	60	0	0	0	0	0	0	0	0	0	0	60	0	60
Bacteria	Proteobacteria	Betaproteobacteria	Burkholderiales	Alcaligenaceae	Sutterella	NA	0	0	6	0	0	43	0	0	11	0	0	0	0	0	0	0	0	0	0	0	0	0	0	0	0	0	0	0	0	60	0	0	60
Bacteria	Verrucomicrobia	Verrucomicrobiae	Verrucomicrobiales	Verrucomicrobiaceae	NA	NA	0	0	0	0	0	0	23	0	0	0	0	0	0	0	0	0	0	0	0	0	15	0	0	0	22	0	0	0	0	23	15	22	60
Bacteria	Actinobacteria	Actinobacteria	Actinomycetales	Nocardiaceae	Rhodococcus	NA	0	0	0	0	3	23	3	0	0	0	0	0	0	0	0	0	0	0	0	0	0	0	0	0	7	7	2	0	14	29	0	30	59
Bacteria	Bacteroidetes	[Saprospirae]	[Saprospirales]	Chitinophagaceae	Niabella	NA	0	0	0	0	0	59	0	0	0	0	0	0	0	0	0	0	0	0	0	0	0	0	0	0	0	0	0	0	0	59	0	0	59
Bacteria	Cyanobacteria	4C0d-2	YS2	NA	NA	NA	0	0	0	0	0	0	0	0	0	0	0	0	0	0	59	0	0	0	0	0	0	0	0	0	0	0	0	0	0	59	0	0	59
Bacteria	Acidobacteria	Acidobacteriia	Acidobacteriales	Acidobacteriaceae	NA	NA	0	0	0	0	0	10	22	0	12	0	0	0	0	0	11	0	0	0	0	0	3	0	0	0	0	0	0	0	0	55	3	0	58
Bacteria	Bacteroidetes	Sphingobacteriia	Sphingobacteriales	Sphingobacteriaceae	Pedobacter	NA	0	0	0	0	3	0	0	0	7	0	0	0	0	0	15	0	0	0	0	33	0	0	0	0	0	0	0	0	0	25	33	0	58
Bacteria	Firmicutes	Bacilli	Lactobacillales	Leuconostocaceae	Leuconostoc	mesenteroides	0	0	0	0	0	0	58	0	0	0	0	0	0	0	0	0	0	0	0	0	0	0	0	0	0	0	0	0	0	58	0	0	58
Bacteria	Acidobacteria	Solibacteres	Solibacterales	NA	NA	NA	0	0	0	0	0	0	0	0	0	0	0	0	0	0	0	0	0	0	0	16	21	0	0	0	0	3	0	0	16	0	37	19	56
Bacteria	Actinobacteria	Actinobacteria	Actinomycetales	Geodermatophilaceae	Blastococcus	aggregatus	0	0	0	0	0	11	0	0	0	0	0	0	0	0	0	0	0	0	0	0	45	0	0	0	0	0	0	0	0	11	45	0	56
Bacteria	Actinobacteria	Actinobacteria	Actinomycetales	Microbacteriaceae	Pseudoclavibacter	NA	0	0	0	0	0	0	56	0	0	0	0	0	0	0	0	0	0	0	0	0	0	0	0	0	0	0	0	0	0	56	0	0	56
Bacteria	Bacteroidetes	Sphingobacteriia	Sphingobacteriales	NA	NA	NA	0	0	0	0	0	0	14	0	0	0	0	0	0	0	0	0	0	0	0	18	15	9	0	0	0	0	0	0	0	14	42	0	56
Bacteria	Proteobacteria	Betaproteobacteria	Rhodocyclales	Rhodocyclaceae	Zoogloea	NA	0	0	0	0	0	0	0	0	0	0	0	0	0	0	56	0	0	0	0	0	0	0	0	0	0	0	0	0	0	56	0	0	56
Bacteria	Actinobacteria	Actinobacteria	Actinomycetales	Geodermatophilaceae	Modestobacter	NA	0	0	0	0	0	0	0	0	0	0	0	0	0	0	0	0	0	0	0	0	55	0	0	0	0	0	0	0	0	0	55	0	55
Bacteria	Actinobacteria	Actinobacteria	Actinomycetales	Tsukamurellaceae	Tsukamurella	NA	0	0	0	0	0	0	55	0	0	0	0	0	0	0	0	0	0	0	0	0	0	0	0	0	0	0	0	0	0	55	0	0	55
Bacteria	BRC1	PRR-11	NA	NA	NA	NA	0	0	0	0	0	0	0	0	0	0	0	0	0	0	0	0	0	0	55	0	0	0	0	0	0	0	0	0	0	55	0	0	55
Bacteria	Cyanobacteria	Synechococcophycideae	Synechococcales	Synechococcaceae	Prochlorococcus	NA	0	0	0	0	0	0	0	0	0	0	0	0	0	0	0	0	0	0	0	55	0	0	0	0	0	0	0	0	0	0	55	0	55
Bacteria	Firmicutes	Clostridia	Clostridiales	[Tissierellaceae]	NA	NA	0	0	0	0	0	0	3	0	0	0	0	0	0	0	45	0	0	0	0	0	7	0	0	0	0	0	0	0	0	48	7	0	55
Bacteria	Gemmatimonadetes	Gemm-3	NA	NA	NA	NA	0	0	0	0	0	31	0	0	17	0	0	0	0	0	0	0	0	0	0	7	0	0	0	0	0	0	0	0	0	48	7	0	55
Bacteria	Proteobacteria	Alphaproteobacteria	Rhodospirillales	Rhodospirillaceae	Azospirillum	amazonense	0	9	0	0	0	0	0	0	0	0	0	0	0	0	0	0	0	0	0	30	0	16	0	0	0	0	0	0	0	9	46	0	55
Bacteria	Proteobacteria	Alphaproteobacteria	Rhodospirillales	Rhodospirillaceae	Magnetospirillum	NA	0	0	0	0	0	55	0	0	0	0	0	0	0	0	0	0	0	0	0	0	0	0	0	0	0	0	0	0	0	55	0	0	55
Bacteria	Acidobacteria	Acidobacteriia	Acidobacteriales	Acidobacteriaceae	Granulicella	NA	0	0	0	0	0	0	0	0	0	0	0	0	0	0	0	0	0	0	0	54	0	0	0	0	0	0	0	0	0	0	54	0	54
Bacteria	Cyanobacteria	Oscillatoriophycideae	Chroococcales	Xenococcaceae	Chroococcidiopsis	thermalis	0	0	0	0	0	0	21	0	24	0	0	0	0	0	9	0	0	0	0	0	0	0	0	0	0	0	0	0	0	54	0	0	54
Bacteria	Firmicutes	Bacilli	Bacillales	Bacillaceae	Anoxybacillus	NA	0	0	0	0	0	0	0	0	0	0	0	0	0	0	0	0	0	0	0	0	54	0	0	0	0	0	0	0	0	0	54	0	54
Bacteria	Firmicutes	Clostridia	Clostridiales	[Mogibacteriaceae]	Mogibacterium	NA	0	0	0	0	0	0	0	0	0	0	0	0	0	0	0	0	0	0	0	0	0	0	0	0	0	0	7	0	47	0	0	54	54
Bacteria	Proteobacteria	Gammaproteobacteria	Xanthomonadales	Xanthomonadaceae	Pseudoxanthomonas	taiwanensis	0	0	0	0	0	54	0	0	0	0	0	0	0	0	0	0	0	0	0	0	0	0	0	0	0	0	0	0	0	54	0	0	54
Bacteria	Actinobacteria	Actinobacteria	Actinomycetales	Nocardioidaceae	Nocardioides	plantarum	0	0	0	0	0	0	0	0	37	0	0	0	0	0	0	0	0	0	0	0	4	0	0	0	0	0	0	0	12	37	4	12	53
Bacteria	Firmicutes	Bacilli	Bacillales	Staphylococcaceae	Salinicoccus	NA	0	0	0	0	0	0	0	0	0	0	0	0	0	0	0	0	0	0	0	0	0	0	0	31	0	0	0	0	22	0	0	53	53
Bacteria	Firmicutes	Clostridia	Clostridiales	Clostridiaceae	Clostridium	paraputrificum	0	0	0	0	0	53	0	0	0	0	0	0	0	0	0	0	0	0	0	0	0	0	0	0	0	0	0	0	0	53	0	0	53
Bacteria	Proteobacteria	Alphaproteobacteria	Rhizobiales	Methylocystaceae	Methylosinus	NA	0	0	0	0	0	0	0	0	0	0	0	0	0	0	0	0	0	0	0	34	0	19	0	0	0	0	0	0	0	0	53	0	53
Bacteria	Actinobacteria	Actinobacteria	Actinomycetales	Pseudonocardiaceae	Saccharopolyspora	hirsuta	0	0	0	0	0	0	10	0	0	0	0	0	0	0	42	0	0	0	0	0	0	0	0	0	0	0	0	0	0	52	0	0	52
Bacteria	Proteobacteria	Alphaproteobacteria	Rhizobiales	Rhodobiaceae	Afifella	NA	0	0	0	0	0	0	0	0	0	0	0	0	0	0	0	0	0	0	0	0	0	0	0	52	0	0	0	0	0	0	0	52	52
Bacteria	Bacteroidetes	Cytophagia	Cytophagales	Cytophagaceae	Pontibacter	NA	0	0	0	0	0	0	0	0	0	0	0	0	0	0	51	0	0	0	0	0	0	0	0	0	0	0	0	0	0	51	0	0	51
Bacteria	Chlamydiae	Chlamydiia	Chlamydiales	Parachlamydiaceae	Candidatus Protochlamydia	NA	0	0	0	0	0	0	16	0	0	0	0	0	0	0	35	0	0	0	0	0	0	0	0	0	0	0	0	0	0	51	0	0	51
Bacteria	Chloroflexi	Anaerolineae	SJA-15	NA	NA	NA	0	0	0	0	0	0	51	0	0	0	0	0	0	0	0	0	0	0	0	0	0	0	0	0	0	0	0	0	0	51	0	0	51
Bacteria	Firmicutes	Clostridia	Clostridiales	Veillonellaceae	Megamonas	NA	0	0	0	0	0	33	0	0	0	0	0	0	0	0	0	0	0	0	0	18	0	0	0	0	0	0	0	0	0	33	18	0	51
Bacteria	Proteobacteria	Alphaproteobacteria	Caulobacterales	Caulobacteraceae	Caulobacter	NA	0	0	0	0	0	0	0	0	6	0	0	0	0	0	45	0	0	0	0	0	0	0	0	0	0	0	0	0	0	51	0	0	51
Archaea	Euryarchaeota	Methanobacteria	Methanobacteriales	Methanobacteriaceae	Methanobrevibacter	NA	0	0	0	0	0	0	0	0	0	0	0	0	0	0	50	0	0	0	0	0	0	0	0	0	0	0	0	0	0	50	0	0	50
Bacteria	Actinobacteria	Thermoleophilia	Gaiellales	NA	NA	NA	0	0	0	0	0	0	28	0	10	0	0	0	0	0	12	0	0	0	0	0	0	0	0	0	0	0	0	0	0	50	0	0	50
Bacteria	Firmicutes	Bacilli	Lactobacillales	Lactobacillaceae	Pediococcus	NA	0	0	0	0	0	0	0	0	0	0	0	0	0	0	0	0	0	0	0	0	0	50	0	0	0	0	0	0	0	0	50	0	50
Bacteria	Actinobacteria	Actinobacteria	Actinomycetales	Intrasporangiaceae	Knoellia	NA	0	0	0	0	0	49	0	0	0	0	0	0	0	0	0	0	0	0	0	0	0	0	0	0	0	0	0	0	0	49	0	0	49
Bacteria	Firmicutes	Bacilli	Lactobacillales	Enterococcaceae	Enterococcus	NA	0	0	0	0	0	43	6	0	0	0	0	0	0	0	0	0	0	0	0	0	0	0	0	0	0	0	0	0	0	49	0	0	49
Bacteria	Proteobacteria	Gammaproteobacteria	Pseudomonadales	Moraxellaceae	Alkanindiges	illinoisensis	0	3	0	0	0	0	33	2	0	0	0	0	0	0	0	0	0	0	5	3	0	3	0	0	0	0	0	0	0	43	6	0	49
Bacteria	Proteobacteria	Gammaproteobacteria	Xanthomonadales	Xanthomonadaceae	Thermomonas	NA	0	0	0	0	0	0	0	0	0	0	0	0	0	0	0	0	0	0	0	0	0	0	0	35	0	0	0	14	0	0	0	49	49
Bacteria	Acidobacteria	Acidobacteriia	Acidobacteriales	Koribacteraceae	NA	NA	0	0	0	0	0	0	0	0	0	0	0	0	0	0	48	0	0	0	0	0	0	0	0	0	0	0	0	0	0	48	0	0	48
Bacteria	Actinobacteria	Actinobacteria	Actinomycetales	Streptomycetaceae	Streptomyces	radiopugnans	0	0	0	0	0	0	48	0	0	0	0	0	0	0	0	0	0	0	0	0	0	0	0	0	0	0	0	0	0	48	0	0	48
Bacteria	Bacteroidetes	Bacteroidia	Bacteroidales	[Paraprevotellaceae]	YRC22	NA	0	0	0	0	0	0	32	0	0	0	0	0	0	0	0	0	8	0	0	0	0	0	0	0	0	0	8	0	0	40	0	8	48
Bacteria	Bacteroidetes	Sphingobacteriia	Sphingobacteriales	Sphingobacteriaceae	Sphingobacterium	faecium	0	0	0	0	0	0	0	0	0	0	0	0	0	0	0	0	0	0	0	0	8	0	0	0	0	0	0	0	40	0	8	40	48
Bacteria	Firmicutes	Bacilli	Bacillales	Bacillaceae	Bacillus	thermoamylovorans	0	0	0	0	0	0	0	0	0	0	0	0	0	0	0	0	0	0	0	48	0	0	0	0	0	0	0	0	0	0	48	0	48
Bacteria	Proteobacteria	Alphaproteobacteria	Rhizobiales	Hyphomicrobiaceae	Parvibaculum	NA	0	0	0	0	0	0	0	0	0	0	0	0	0	0	0	0	0	0	0	48	0	0	0	0	0	0	0	0	0	0	48	0	48
Archaea	Crenarchaeota	Thaumarchaeota	Nitrososphaerales	Nitrososphaeraceae	Candidatus Nitrososphaera	SCA1145	0	0	0	0	0	0	47	0	0	0	0	0	0	0	0	0	0	0	0	0	0	0	0	0	0	0	0	0	0	47	0	0	47
Bacteria	Synergistetes	Synergistia	Synergistales	Dethiosulfovibrionaceae	TG5	NA	0	0	0	0	0	0	0	0	0	0	0	0	0	0	0	0	0	0	0	0	0	0	0	0	0	32	15	0	0	0	0	47	47
Bacteria	Firmicutes	Bacilli	Lactobacillales	Streptococcaceae	Streptococcus	anginosus	0	0	0	0	0	0	0	0	0	0	0	0	0	0	0	0	0	0	0	46	0	0	0	0	0	0	0	0	0	0	46	0	46
Bacteria	Proteobacteria	Alphaproteobacteria	Rhizobiales	Xanthobacteraceae	Azorhizobium	NA	0	0	0	0	0	46	0	0	0	0	0	0	0	0	0	0	0	0	0	0	0	0	0	0	0	0	0	0	0	46	0	0	46
Bacteria	Proteobacteria	Alphaproteobacteria	Rhodobacterales	Hyphomonadaceae	NA	NA	0	0	0	0	0	0	44	0	0	0	0	0	0	0	0	0	0	0	0	0	0	0	0	0	2	0	0	0	0	44	0	2	46
Bacteria	Proteobacteria	Deltaproteobacteria	Bdellovibrionales	Bdellovibrionaceae	Bdellovibrio	NA	0	0	0	0	3	0	0	0	0	0	0	0	0	0	43	0	0	0	0	0	0	0	0	0	0	0	0	0	0	46	0	0	46
Bacteria	Proteobacteria	Deltaproteobacteria	Desulfuromonadales	Geobacteraceae	Geobacter	NA	0	0	0	0	0	0	39	0	0	0	0	0	0	0	0	0	0	0	0	0	0	0	0	7	0	0	0	0	0	39	0	7	46
Bacteria	Proteobacteria	Gammaproteobacteria	Vibrionales	Vibrionaceae	Photobacterium	NA	0	0	0	0	0	0	0	0	0	0	0	0	0	0	0	0	0	0	13	0	15	18	0	0	0	0	0	0	0	13	33	0	46
Archaea	Crenarchaeota	Thaumarchaeota	Nitrososphaerales	Nitrososphaeraceae	Candidatus Nitrososphaera	SCA1170	0	0	0	0	0	0	45	0	0	0	0	0	0	0	0	0	0	0	0	0	0	0	0	0	0	0	0	0	0	45	0	0	45
Bacteria	Firmicutes	Clostridia	Clostridiales	Ruminococcaceae	Gemmiger	formicilis	0	0	0	0	0	0	0	0	0	0	0	0	0	0	0	0	16	0	0	0	0	0	0	0	0	20	9	0	0	16	0	29	45
Bacteria	Firmicutes	Clostridia	Thermoanaerobacterales	Carboxydocellaceae	Carboxydocella	NA	0	0	0	0	0	37	0	0	8	0	0	0	0	0	0	0	0	0	0	0	0	0	0	0	0	0	0	0	0	45	0	0	45
Bacteria	[Thermi]	Deinococci	Deinococcales	Deinococcaceae	Deinococcus	geothermalis	0	0	0	0	0	0	30	0	0	0	0	0	0	0	0	0	0	0	0	0	0	0	0	0	0	0	14	0	0	30	0	14	44
Bacteria	Chloroflexi	NA	NA	NA	NA	NA	0	0	0	0	0	0	29	0	0	0	0	0	0	0	0	0	0	0	6	0	0	9	0	0	0	0	0	0	0	35	9	0	44
Bacteria	Firmicutes	Clostridia	Clostridiales	Veillonellaceae	Veillonella	NA	0	0	0	0	0	44	0	0	0	0	0	0	0	0	0	0	0	0	0	0	0	0	0	0	0	0	0	0	0	44	0	0	44
Bacteria	Proteobacteria	Alphaproteobacteria	Rhizobiales	Bradyrhizobiaceae	Bradyrhizobium	NA	0	0	0	0	0	44	0	0	0	0	0	0	0	0	0	0	0	0	0	0	0	0	0	0	0	0	0	0	0	44	0	0	44
Bacteria	Proteobacteria	Alphaproteobacteria	Rhizobiales	Xanthobacteraceae	Xanthobacter	autotrophicus	0	0	0	0	0	0	28	0	0	0	0	0	0	0	0	0	0	0	0	0	0	0	0	0	0	0	0	16	0	28	0	16	44
Bacteria	Proteobacteria	Gammaproteobacteria	Alteromonadales	[Chromatiaceae]	NA	NA	0	0	0	0	0	0	0	0	0	0	0	0	0	0	8	0	0	0	0	0	0	0	0	0	0	0	0	0	36	8	0	36	44
Bacteria	Proteobacteria	Gammaproteobacteria	Xanthomonadales	Xanthomonadaceae	Lysobacter	NA	0	0	0	0	0	0	0	0	6	0	0	0	0	0	0	0	0	0	0	38	0	0	0	0	0	0	0	0	0	6	38	0	44
Bacteria	Acidobacteria	Acidobacteriia	Acidobacteriales	Koribacteraceae	Candidatus Koribacter	NA	0	0	0	0	0	0	43	0	0	0	0	0	0	0	0	0	0	0	0	0	0	0	0	0	0	0	0	0	0	43	0	0	43
Bacteria	Actinobacteria	Coriobacteriia	Coriobacteriales	Coriobacteriaceae	Slackia	NA	0	0	0	0	0	0	43	0	0	0	0	0	0	0	0	0	0	0	0	0	0	0	0	0	0	0	0	0	0	43	0	0	43
Bacteria	Bacteroidetes	Bacteroidia	Bacteroidales	Porphyromonadaceae	Porphyromonas	NA	0	0	0	0	0	8	0	0	0	0	0	0	0	0	22	2	0	0	0	6	0	0	0	5	0	0	0	0	0	32	6	5	43
Bacteria	Firmicutes	Bacilli	Bacillales	Listeriaceae	Brochothrix	NA	0	0	10	0	0	0	0	0	0	0	0	0	0	0	0	0	0	0	0	29	0	0	0	0	0	0	0	4	0	10	29	4	43
Bacteria	Actinobacteria	Actinobacteria	Actinomycetales	Intrasporangiaceae	Arsenicicoccus	NA	0	0	0	0	0	0	0	0	0	0	0	0	0	0	0	0	0	0	0	0	0	0	0	0	0	15	0	27	0	0	0	42	42
Bacteria	Actinobacteria	Actinobacteria	Actinomycetales	Microbacteriaceae	Pseudoclavibacter	bifida	0	0	0	0	0	0	42	0	0	0	0	0	0	0	0	0	0	0	0	0	0	0	0	0	0	0	0	0	0	42	0	0	42
Bacteria	Cyanobacteria	Oscillatoriophycideae	Chroococcales	NA	NA	NA	0	0	0	0	0	0	0	0	0	0	0	0	0	0	0	0	0	0	0	0	42	0	0	0	0	0	0	0	0	0	42	0	42
Bacteria	Firmicutes	Bacilli	Bacillales	Staphylococcaceae	Jeotgalicoccus	psychrophilus	0	0	0	0	0	0	40	0	0	0	0	0	0	0	0	0	2	0	0	0	0	0	0	0	0	0	0	0	0	42	0	0	42
Bacteria	Proteobacteria	Gammaproteobacteria	Legionellales	Coxiellaceae	Rickettsiella	NA	0	0	0	0	0	0	0	0	0	0	0	0	0	0	24	0	18	0	0	0	0	0	0	0	0	0	0	0	0	42	0	0	42
Bacteria	Proteobacteria	Gammaproteobacteria	Pseudomonadales	Moraxellaceae	Psychrobacter	sanguinis	0	0	0	0	0	0	30	0	0	0	0	0	0	0	0	0	0	0	0	0	0	0	0	12	0	0	0	0	0	30	0	12	42
Bacteria	Proteobacteria	Gammaproteobacteria	Xanthomonadales	Xanthomonadaceae	Luteibacter	rhizovicinus	0	0	0	0	0	0	0	0	0	0	0	0	0	0	0	0	0	0	0	0	0	0	0	17	0	0	0	25	0	0	0	42	42
Bacteria	Actinobacteria	Actinobacteria	Bifidobacteriales	Bifidobacteriaceae	Bifidobacterium	adolescentis	0	0	0	0	0	0	0	0	11	0	0	0	0	0	0	0	0	0	0	0	0	0	0	30	0	0	0	0	0	11	0	30	41
Bacteria	Chloroflexi	Anaerolineae	SBR1031	oc28	NA	NA	0	0	0	0	0	0	0	0	0	0	0	0	0	0	0	0	0	0	41	0	0	0	0	0	0	0	0	0	0	41	0	0	41
Bacteria	Proteobacteria	Gammaproteobacteria	Xanthomonadales	Xanthomonadaceae	Rhodanobacter	NA	0	0	0	0	25	0	0	0	0	0	0	0	0	0	0	0	16	0	0	0	0	0	0	0	0	0	0	0	0	41	0	0	41
Bacteria	Actinobacteria	Actinobacteria	Actinomycetales	Micrococcaceae	Micrococcus	terreus	0	0	0	0	0	40	0	0	0	0	0	0	0	0	0	0	0	0	0	0	0	0	0	0	0	0	0	0	0	40	0	0	40
Bacteria	Firmicutes	Clostridia	Clostridiales	Lachnospiraceae	Coprococcus	NA	0	0	0	0	0	0	0	0	5	0	0	0	0	0	0	0	0	0	0	0	14	5	0	0	0	9	7	0	0	5	19	16	40
Bacteria	Proteobacteria	Alphaproteobacteria	Rhodospirillales	Acetobacteraceae	Acetobacter	NA	0	0	0	0	0	0	0	0	0	0	0	0	0	0	0	7	0	0	0	0	0	0	0	33	0	0	0	0	0	7	0	33	40
Bacteria	Bacteroidetes	Sphingobacteriia	Sphingobacteriales	Sphingobacteriaceae	Mucilaginibacter	ximonensis	0	0	0	0	0	0	39	0	0	0	0	0	0	0	0	0	0	0	0	0	0	0	0	0	0	0	0	0	0	39	0	0	39
Bacteria	Proteobacteria	Betaproteobacteria	ASSO-13	NA	NA	NA	0	0	0	0	0	0	39	0	0	0	0	0	0	0	0	0	0	0	0	0	0	0	0	0	0	0	0	0	0	39	0	0	39
Bacteria	Proteobacteria	Betaproteobacteria	Burkholderiales	Comamonadaceae	Rubrivivax	NA	0	0	0	0	0	0	0	0	0	0	0	0	0	0	0	0	0	0	0	0	0	39	0	0	0	0	0	0	0	0	39	0	39
Bacteria	Actinobacteria	Actinobacteria	Actinomycetales	Yaniellaceae	Yaniella	NA	0	0	0	0	0	0	23	0	15	0	0	0	0	0	0	0	0	0	0	0	0	0	0	0	0	0	0	0	0	38	0	0	38
Bacteria	Chloroflexi	Chloroflexi	[Roseiflexales]	[Roseiflexaceae]	NA	NA	0	0	0	0	0	0	0	0	0	0	0	0	0	0	0	0	0	0	0	0	0	0	0	0	0	38	0	0	0	0	0	38	38
Bacteria	Firmicutes	Bacilli	NA	NA	NA	NA	0	0	0	0	0	3	3	0	0	0	0	0	0	0	0	0	0	0	0	29	3	0	0	0	0	0	0	0	0	6	32	0	38
Bacteria	Actinobacteria	Actinobacteria	Actinomycetales	Streptomycetaceae	Streptomyces	lanatus	0	0	0	0	0	0	37	0	0	0	0	0	0	0	0	0	0	0	0	0	0	0	0	0	0	0	0	0	0	37	0	0	37
Bacteria	Proteobacteria	Alphaproteobacteria	Rhizobiales	Hyphomicrobiaceae	Hyphomicrobium	NA	0	0	0	0	0	25	12	0	0	0	0	0	0	0	0	0	0	0	0	0	0	0	0	0	0	0	0	0	0	37	0	0	37
Bacteria	Actinobacteria	Actinobacteria	Actinomycetales	Nocardioidaceae	Pimelobacter	NA	0	0	0	0	0	0	36	0	0	0	0	0	0	0	0	0	0	0	0	0	0	0	0	0	0	0	0	0	0	36	0	0	36
Bacteria	Actinobacteria	Thermoleophilia	Solirubrobacterales	Patulibacteraceae	Patulibacter	NA	0	0	0	0	0	0	0	0	0	0	0	0	0	0	0	0	0	0	0	36	0	0	0	0	0	0	0	0	0	0	36	0	36
Bacteria	Firmicutes	Clostridia	Clostridiales	Clostridiaceae	Thermoanaerobacterium	saccharolyticum	0	0	0	0	0	0	36	0	0	0	0	0	0	0	0	0	0	0	0	0	0	0	0	0	0	0	0	0	0	36	0	0	36
Bacteria	Proteobacteria	Alphaproteobacteria	Sphingomonadales	Sphingomonadaceae	Sphingopyxis	alaskensis	0	0	2	0	0	0	0	0	0	0	0	0	0	0	0	0	0	0	0	0	0	0	0	12	0	0	0	11	11	2	0	34	36
Bacteria	Proteobacteria	Betaproteobacteria	Rhodocyclales	Rhodocyclaceae	Azovibrio	NA	0	0	0	0	0	0	0	0	0	0	0	0	0	0	0	0	0	0	0	0	0	0	0	0	0	36	0	0	0	0	0	36	36
Bacteria	Proteobacteria	Gammaproteobacteria	Pasteurellales	Pasteurellaceae	Aggregatibacter	segnis	0	0	0	0	0	0	0	0	0	0	0	0	0	0	0	0	0	0	7	0	29	0	0	0	0	0	0	0	0	7	29	0	36
Bacteria	Verrucomicrobia	[Spartobacteria]	[Chthoniobacterales]	[Chthoniobacteraceae]	Ellin506	NA	0	0	0	0	0	0	31	0	5	0	0	0	0	0	0	0	0	0	0	0	0	0	0	0	0	0	0	0	0	36	0	0	36
Bacteria	Actinobacteria	Actinobacteria	Actinomycetales	Pseudonocardiaceae	Pseudonocardia	halophobica	0	0	0	0	0	0	25	10	0	0	0	0	0	0	0	0	0	0	0	0	0	0	0	0	0	0	0	0	0	35	0	0	35
Bacteria	Bacteroidetes	Cytophagia	Cytophagales	Cytophagaceae	Leadbetterella	NA	0	0	0	0	0	0	30	0	0	0	0	0	0	0	0	5	0	0	0	0	0	0	0	0	0	0	0	0	0	35	0	0	35
Bacteria	Bacteroidetes	Sphingobacteriia	Sphingobacteriales	Sphingobacteriaceae	Sphingobacterium	multivorum	0	0	0	0	0	0	15	0	0	0	0	0	0	0	0	0	0	0	0	0	0	12	0	0	0	0	8	0	0	15	12	8	35
Bacteria	Chloroflexi	Anaerolineae	S0208	NA	NA	NA	0	0	0	0	0	0	35	0	0	0	0	0	0	0	0	0	0	0	0	0	0	0	0	0	0	0	0	0	0	35	0	0	35
Bacteria	Proteobacteria	Alphaproteobacteria	Rhizobiales	Phyllobacteriaceae	NA	NA	0	0	0	0	0	0	30	0	0	0	0	0	0	0	0	0	0	0	0	0	0	0	0	0	5	0	0	0	0	30	0	5	35
Bacteria	Proteobacteria	Epsilonproteobacteria	Campylobacterales	Campylobacteraceae	Arcobacter	NA	0	0	0	0	0	0	0	0	0	0	0	0	0	0	0	0	0	0	0	30	5	0	0	0	0	0	0	0	0	0	35	0	35
Bacteria	Proteobacteria	Gammaproteobacteria	Xanthomonadales	Xanthomonadaceae	Stenotrophomonas	geniculata	0	0	0	0	0	0	0	0	0	0	0	0	0	0	0	0	0	0	0	6	0	29	0	0	0	0	0	0	0	0	35	0	35
Archaea	Euryarchaeota	Halobacteria	Halobacteriales	Halobacteriaceae	Halobacterium	NA	0	0	0	0	0	0	0	0	0	0	0	0	0	0	0	0	0	0	0	34	0	0	0	0	0	0	0	0	0	0	34	0	34
Bacteria	Actinobacteria	Actinobacteria	Actinomycetales	Micromonosporaceae	Virgisporangium	ochraceum	0	0	0	0	0	0	34	0	0	0	0	0	0	0	0	0	0	0	0	0	0	0	0	0	0	0	0	0	0	34	0	0	34
Bacteria	Bacteroidetes	Flavobacteriia	Flavobacteriales	[Weeksellaceae]	Cloacibacterium	NA	0	0	0	0	0	0	0	0	0	0	0	0	0	0	21	0	0	0	0	0	0	10	0	0	0	0	3	0	0	21	10	3	34
Bacteria	Firmicutes	Erysipelotrichi	Erysipelotrichales	Erysipelotrichaceae	Erysipelothrix	NA	0	0	0	0	0	0	20	0	0	0	0	0	0	0	0	0	0	0	0	0	0	0	0	0	0	0	14	0	0	20	0	14	34
Bacteria	Proteobacteria	Betaproteobacteria	Methylophilales	Methylophilaceae	Methylotenera	mobilis	0	0	0	0	0	0	0	0	0	0	0	0	0	0	0	0	0	0	0	0	34	0	0	0	0	0	0	0	0	0	34	0	34
Bacteria	Proteobacteria	Gammaproteobacteria	Pseudomonadales	Moraxellaceae	Acinetobacter	guillouiae	0	0	0	0	0	0	0	0	0	0	0	0	0	0	0	0	0	0	0	0	0	0	0	0	0	0	34	0	0	0	0	34	34
Bacteria	Actinobacteria	Actinobacteria	Actinomycetales	Actinosynnemataceae	Kibdelosporangium	NA	0	0	0	0	0	0	0	0	22	0	0	0	0	0	0	0	0	0	0	11	0	0	0	0	0	0	0	0	0	22	11	0	33
Bacteria	Firmicutes	Bacilli	Bacillales	Bacillaceae	Bacillus	badius	0	0	0	0	0	33	0	0	0	0	0	0	0	0	0	0	0	0	0	0	0	0	0	0	0	0	0	0	0	33	0	0	33
Bacteria	Firmicutes	Clostridia	Clostridiales	Lachnospiraceae	Dorea	NA	33	0	0	0	0	0	0	0	0	0	0	0	0	0	0	0	0	0	0	0	0	0	0	0	0	0	0	0	0	33	0	0	33
Bacteria	Proteobacteria	Alphaproteobacteria	Rickettsiales	NA	NA	NA	0	0	0	0	0	2	14	0	0	0	0	0	2	0	0	0	10	0	0	0	0	0	0	0	5	0	0	0	0	28	0	5	33
Bacteria	WS3	PRR-12	Sediment-1	NA	NA	NA	0	0	0	0	0	0	33	0	0	0	0	0	0	0	0	0	0	0	0	0	0	0	0	0	0	0	0	0	0	33	0	0	33
Bacteria	Actinobacteria	Actinobacteria	Actinomycetales	Streptomycetaceae	Streptomyces	mashuensis	0	0	0	0	0	0	22	0	10	0	0	0	0	0	0	0	0	0	0	0	0	0	0	0	0	0	0	0	0	32	0	0	32
Bacteria	Actinobacteria	Actinobacteria	Actinomycetales	Williamsiaceae	Williamsia	NA	0	0	0	0	0	0	0	0	0	0	0	0	0	0	32	0	0	0	0	0	0	0	0	0	0	0	0	0	0	32	0	0	32
Bacteria	Firmicutes	Bacilli	Bacillales	Thermoactinomycetaceae	NA	NA	0	0	0	0	0	0	0	0	0	0	0	0	0	0	0	0	0	0	0	0	0	0	0	0	0	0	0	32	0	0	0	32	32
Bacteria	Firmicutes	Clostridia	Clostridiales	Lachnospiraceae	[Ruminococcus]	NA	0	0	0	0	0	25	0	0	0	0	0	0	0	0	0	7	0	0	0	0	0	0	0	0	0	0	0	0	0	32	0	0	32
Bacteria	Acidobacteria	Acidobacteria-6	iii1-15	mb2424	NA	NA	0	0	0	0	0	0	31	0	0	0	0	0	0	0	0	0	0	0	0	0	0	0	0	0	0	0	0	0	0	31	0	0	31
Bacteria	Actinobacteria	Actinobacteria	Actinomycetales	Nocardioidaceae	Aeromicrobium	NA	0	0	0	0	0	0	0	0	0	0	0	0	0	0	0	0	0	0	0	0	0	0	0	0	10	0	0	21	0	0	0	31	31
Bacteria	Firmicutes	Bacilli	Bacillales	Bacillaceae	Bacillus	humi	0	0	0	0	0	0	0	0	0	0	0	0	0	0	0	0	0	0	0	0	0	0	0	0	0	0	31	0	0	0	0	31	31
Bacteria	Firmicutes	Bacilli	Bacillales	Bacillaceae	Geomicrobium	halophilum	0	0	0	0	0	0	0	0	0	0	0	0	0	0	0	0	0	0	0	31	0	0	0	0	0	0	0	0	0	0	31	0	31
Bacteria	Firmicutes	Clostridia	Clostridiales	Clostridiaceae	Clostridium	butyricum	0	0	0	0	0	0	0	0	0	0	0	0	0	0	0	0	0	0	0	0	0	5	0	7	0	0	19	0	0	0	5	26	31
Bacteria	Proteobacteria	Alphaproteobacteria	Caulobacterales	Caulobacteraceae	Phenylobacterium	NA	0	0	0	0	0	0	9	0	0	0	0	0	0	0	0	0	0	0	0	0	22	0	0	0	0	0	0	0	0	9	22	0	31
Bacteria	Proteobacteria	Gammaproteobacteria	Xanthomonadales	Xanthomonadaceae	Lysobacter	ginsengisoli	0	0	0	0	0	0	0	0	0	0	0	0	0	0	0	0	0	0	0	3	0	0	0	0	0	28	0	0	0	0	3	28	31
Bacteria	Actinobacteria	Acidimicrobiia	Acidimicrobiales	AKIW874	NA	NA	0	0	0	0	0	30	0	0	0	0	0	0	0	0	0	0	0	0	0	0	0	0	0	0	0	0	0	0	0	30	0	0	30
Bacteria	Actinobacteria	Actinobacteria	Actinomycetales	Intrasporangiaceae	Phycicoccus	NA	0	0	0	0	0	0	0	0	4	0	0	0	0	0	26	0	0	0	0	0	0	0	0	0	0	0	0	0	0	30	0	0	30
Bacteria	Firmicutes	Bacilli	Bacillales	Alicyclobacillaceae	Alicyclobacillus	NA	0	0	0	0	0	13	0	0	0	0	0	0	0	0	0	0	0	0	0	0	0	0	0	17	0	0	0	0	0	13	0	17	30
Bacteria	Proteobacteria	Alphaproteobacteria	Rickettsiales	mitochondria	Malus	x domestica	0	0	0	0	0	0	0	0	0	0	0	0	0	0	30	0	0	0	0	0	0	0	0	0	0	0	0	0	0	30	0	0	30
Bacteria	Proteobacteria	Gammaproteobacteria	Alteromonadales	Psychromonadaceae	Psychromonas	NA	0	0	0	0	0	0	0	0	0	0	0	0	0	0	0	0	0	0	0	0	30	0	0	0	0	0	0	0	0	0	30	0	30
Bacteria	Proteobacteria	Alphaproteobacteria	Sphingomonadales	Sphingomonadaceae	Sphingobium	estrogenivorans	0	0	0	0	0	0	0	0	0	0	0	0	0	0	0	0	0	0	29	0	0	0	0	0	0	0	0	0	0	29	0	0	29
Bacteria	Proteobacteria	Alphaproteobacteria	Sphingomonadales	Sphingomonadaceae	Sphingomonas	yabuuchiae	0	0	0	0	0	0	0	0	0	0	0	0	0	13	0	16	0	0	0	0	0	0	0	0	0	0	0	0	0	29	0	0	29
Bacteria	Proteobacteria	Betaproteobacteria	Burkholderiales	Alcaligenaceae	Achromobacter	xylosoxidans	0	0	0	0	0	0	0	0	0	0	0	0	0	0	0	0	0	0	0	0	0	29	0	0	0	0	0	0	0	0	29	0	29
Bacteria	Proteobacteria	Gammaproteobacteria	Pseudomonadales	Moraxellaceae	Psychrobacter	celer	0	0	0	0	0	0	21	0	0	0	0	0	0	0	0	0	8	0	0	0	0	0	0	0	0	0	0	0	0	29	0	0	29
Bacteria	Actinobacteria	Actinobacteria	Actinomycetales	Micromonosporaceae	Rugosimonospora	acidiphila	0	0	0	0	0	0	0	0	19	0	0	0	0	0	0	0	0	0	0	0	0	9	0	0	0	0	0	0	0	19	9	0	28
Bacteria	Actinobacteria	Actinobacteria	Actinomycetales	Sporichthyaceae	Sporichthya	NA	0	0	0	0	0	0	28	0	0	0	0	0	0	0	0	0	0	0	0	0	0	0	0	0	0	0	0	0	0	28	0	0	28
Bacteria	Bacteroidetes	Cytophagia	Cytophagales	Cytophagaceae	Larkinella	NA	5	0	0	0	0	0	0	0	0	0	0	0	0	0	0	0	0	0	0	23	0	0	0	0	0	0	0	0	0	5	23	0	28
Bacteria	Firmicutes	Bacilli	Bacillales	[Exiguobacteraceae]	Exiguobacterium	NA	0	0	0	0	0	0	0	0	0	0	0	0	0	0	0	0	0	0	0	0	8	0	0	0	0	0	20	0	0	0	8	20	28
Bacteria	Firmicutes	Clostridia	Clostridiales	[Tissierellaceae]	Peptoniphilus	NA	0	0	0	0	11	0	0	0	0	0	0	0	0	0	0	0	0	0	17	0	0	0	0	0	0	0	0	0	0	28	0	0	28
Bacteria	Proteobacteria	Deltaproteobacteria	Bdellovibrionales	Bdellovibrionaceae	Bdellovibrio	bacteriovorus	0	0	0	0	0	17	0	0	6	0	0	0	0	0	0	0	0	0	0	0	0	0	0	0	0	5	0	0	0	23	0	5	28
Bacteria	Armatimonadetes	Chthonomonadetes	Chthonomonadales	Chthonomonadaceae	NA	NA	0	0	0	0	0	0	0	0	0	0	0	0	0	0	0	0	0	0	0	0	0	0	0	27	0	0	0	0	0	0	0	27	27
Bacteria	Bacteroidetes	[Saprospirae]	[Saprospirales]	Chitinophagaceae	Chitinophaga	NA	0	0	0	0	0	0	0	0	0	0	0	0	0	0	22	0	0	0	0	0	5	0	0	0	0	0	0	0	0	22	5	0	27
Bacteria	Bacteroidetes	Cytophagia	Cytophagales	Cytophagaceae	Adhaeribacter	NA	0	0	0	0	0	0	0	0	27	0	0	0	0	0	0	0	0	0	0	0	0	0	0	0	0	0	0	0	0	27	0	0	27
Bacteria	Cyanobacteria	Nostocophycideae	Nostocales	Scytonemataceae	Brasilonema	roberti-lammi	0	27	0	0	0	0	0	0	0	0	0	0	0	0	0	0	0	0	0	0	0	0	0	0	0	0	0	0	0	27	0	0	27
Bacteria	Cyanobacteria	Synechococcophycideae	Synechococcales	Synechococcaceae	NA	NA	0	0	0	0	0	0	0	0	0	0	0	0	0	0	27	0	0	0	0	0	0	0	0	0	0	0	0	0	0	27	0	0	27
Bacteria	Firmicutes	Clostridia	Clostridiales	[Tissierellaceae]	Finegoldia	NA	0	0	0	0	0	6	0	0	0	0	0	0	0	0	0	0	0	0	0	0	0	0	0	0	0	0	0	21	0	6	0	21	27
Bacteria	Proteobacteria	Alphaproteobacteria	Rhizobiales	Phyllobacteriaceae	Mesorhizobium	NA	0	0	0	0	0	27	0	0	0	0	0	0	0	0	0	0	0	0	0	0	0	0	0	0	0	0	0	0	0	27	0	0	27
Bacteria	Proteobacteria	Alphaproteobacteria	Rhizobiales	Xanthobacteraceae	NA	NA	0	0	0	0	0	0	0	0	0	0	0	0	0	0	0	0	0	0	0	5	22	0	0	0	0	0	0	0	0	0	27	0	27
Bacteria	Proteobacteria	Gammaproteobacteria	Enterobacteriales	Enterobacteriaceae	Providencia	NA	0	27	0	0	0	0	0	0	0	0	0	0	0	0	0	0	0	0	0	0	0	0	0	0	0	0	0	0	0	27	0	0	27
Bacteria	Actinobacteria	Actinobacteria	Actinomycetales	ACK-M1	NA	NA	0	0	0	0	0	0	0	0	0	0	0	0	0	0	0	0	0	0	0	0	0	0	0	0	0	0	0	26	0	0	0	26	26
Bacteria	Actinobacteria	Actinobacteria	Actinomycetales	Pseudonocardiaceae	Actinomycetospora	chiangmaiensis	0	0	0	0	0	3	0	0	0	0	0	0	0	0	5	5	0	0	0	0	11	2	0	0	0	0	0	0	0	13	13	0	26
Bacteria	Nitrospirae	Nitrospira	Nitrospirales	Nitrospiraceae	Nitrospira	NA	0	0	0	0	0	0	0	0	0	0	0	0	0	0	0	0	0	0	0	18	0	0	0	0	0	8	0	0	0	0	18	8	26
Bacteria	Proteobacteria	Alphaproteobacteria	Rhizobiales	Bradyrhizobiaceae	Bosea	genosp.	0	8	0	0	0	0	0	0	0	0	0	0	0	0	0	0	0	0	0	0	0	18	0	0	0	0	0	0	0	8	18	0	26
Bacteria	Proteobacteria	Deltaproteobacteria	Myxococcales	Haliangiaceae	NA	NA	0	0	0	0	0	0	26	0	0	0	0	0	0	0	0	0	0	0	0	0	0	0	0	0	0	0	0	0	0	26	0	0	26
Bacteria	Actinobacteria	Actinobacteria	Actinomycetales	Streptomycetaceae	NA	NA	0	0	0	2	0	0	0	0	0	0	0	0	0	0	0	0	0	0	0	0	0	7	0	0	0	16	0	0	0	2	7	16	25
Bacteria	Firmicutes	Bacilli	Bacillales	Bacillaceae	Oceanobacillus	chironomi	0	0	0	0	0	25	0	0	0	0	0	0	0	0	0	0	0	0	0	0	0	0	0	0	0	0	0	0	0	25	0	0	25
Bacteria	Firmicutes	Clostridia	Clostridiales	Clostridiaceae	Sarcina	NA	0	0	0	0	0	0	0	0	0	0	0	0	0	0	0	0	0	0	0	0	0	0	0	0	0	3	22	0	0	0	0	25	25
Bacteria	Firmicutes	Clostridia	Clostridiales	Peptostreptococcaceae	Clostridium	bartlettii	0	0	0	0	0	0	0	0	0	0	0	0	0	0	0	0	0	0	0	0	0	0	0	0	0	0	25	0	0	0	0	25	25
Bacteria	Proteobacteria	Alphaproteobacteria	Rhizobiales	Bradyrhizobiaceae	Balneimonas	NA	5	0	0	0	0	0	0	0	0	0	0	0	0	0	0	0	0	0	0	0	0	20	0	0	0	0	0	0	0	5	20	0	25
Bacteria	Proteobacteria	Alphaproteobacteria	Rhodospirillales	Acetobacteraceae	Commensalibacter	intestini	0	16	0	0	0	0	0	0	0	0	0	0	0	0	0	9	0	0	0	0	0	0	0	0	0	0	0	0	0	25	0	0	25
Bacteria	Proteobacteria	Alphaproteobacteria	Sphingomonadales	Sphingomonadaceae	Sphingomonas	wittichii	0	0	0	0	0	0	0	0	0	0	0	0	0	0	0	0	0	0	0	0	25	0	0	0	0	0	0	0	0	0	25	0	25
Bacteria	Proteobacteria	Gammaproteobacteria	Oceanospirillales	Alcanivoracaceae	Alcanivorax	venustensis	0	0	0	0	0	7	0	0	0	0	0	0	0	0	0	0	0	0	0	0	0	0	0	0	0	0	10	8	0	7	0	18	25
Bacteria	Actinobacteria	Actinobacteria	Actinomycetales	Micrococcaceae	Rothia	dentocariosa	0	0	0	0	0	0	24	0	0	0	0	0	0	0	0	0	0	0	0	0	0	0	0	0	0	0	0	0	0	24	0	0	24
Bacteria	Actinobacteria	Actinobacteria	Actinomycetales	Nocardioidaceae	Nocardioides	dilutus	0	0	0	0	0	0	11	0	0	0	0	0	0	0	0	0	0	0	0	0	13	0	0	0	0	0	0	0	0	11	13	0	24
Bacteria	Firmicutes	Bacilli	Bacillales	Bacillaceae	Bacillus	pumilus	0	0	2	0	0	13	0	0	0	0	0	0	0	0	4	0	0	2	0	0	0	3	0	0	0	0	0	0	0	21	3	0	24
Bacteria	Proteobacteria	Alphaproteobacteria	Sphingomonadales	Erythrobacteraceae	Porphyrobacter	NA	0	0	0	0	0	0	0	0	0	0	0	0	0	0	0	0	3	0	0	0	0	0	0	3	0	18	0	0	0	3	0	21	24
Bacteria	Proteobacteria	Betaproteobacteria	Methylophilales	Methylophilaceae	Methylobacillus	NA	0	0	0	0	0	0	0	0	0	0	0	0	0	0	0	0	0	0	0	24	0	0	0	0	0	0	0	0	0	0	24	0	24
Bacteria	Tenericutes	Mollicutes	Anaeroplasmatales	Anaeroplasmataceae	Asteroleplasma	NA	0	0	0	0	0	0	11	0	0	0	0	0	0	0	0	0	0	0	0	0	0	0	0	0	0	0	13	0	0	11	0	13	24
Bacteria	Firmicutes	Bacilli	Bacillales	Planococcaceae	Sporosarcina	NA	0	0	0	0	0	0	0	0	23	0	0	0	0	0	0	0	0	0	0	0	0	0	0	0	0	0	0	0	0	23	0	0	23
Bacteria	Proteobacteria	Gammaproteobacteria	Alteromonadales	Idiomarinaceae	NA	NA	0	0	0	0	0	0	0	0	0	0	0	0	0	0	0	0	0	0	0	0	0	0	0	0	0	0	0	0	23	0	0	23	23
Bacteria	Proteobacteria	Gammaproteobacteria	Pasteurellales	NA	NA	NA	0	0	0	0	0	0	0	0	0	0	0	0	0	0	0	0	0	0	18	0	0	0	0	0	0	0	5	0	0	18	0	5	23
Archaea	Crenarchaeota	Thaumarchaeota	Nitrososphaerales	Nitrososphaeraceae	Candidatus Nitrososphaera	NA	0	0	0	0	0	0	0	0	0	0	0	0	0	0	0	0	0	0	0	0	0	22	0	0	0	0	0	0	0	0	22	0	22
Bacteria	Armatimonadetes	0319-6E2	NA	NA	NA	NA	0	0	0	0	0	0	22	0	0	0	0	0	0	0	0	0	0	0	0	0	0	0	0	0	0	0	0	0	0	22	0	0	22
Bacteria	Proteobacteria	Alphaproteobacteria	Caulobacterales	Caulobacteraceae	Caulobacter	henricii	0	0	0	0	0	0	0	0	0	0	0	0	0	0	22	0	0	0	0	0	0	0	0	0	0	0	0	0	0	22	0	0	22
Bacteria	Proteobacteria	Alphaproteobacteria	Rhodospirillales	Rhodospirillaceae	Inquilinus	NA	0	0	0	0	0	0	0	0	0	0	0	0	0	0	0	0	0	0	0	0	0	0	0	0	0	0	0	22	0	0	0	22	22
Bacteria	Proteobacteria	Betaproteobacteria	Burkholderiales	Comamonadaceae	Tepidimonas	NA	0	0	0	0	0	0	0	0	0	0	0	0	0	0	0	0	0	0	0	0	22	0	0	0	0	0	0	0	0	0	22	0	22
Bacteria	Proteobacteria	Betaproteobacteria	Rhodocyclales	Rhodocyclaceae	KD1-23	NA	0	0	0	0	0	0	0	0	0	0	0	0	0	0	0	0	0	0	0	0	0	0	0	22	0	0	0	0	0	0	0	22	22
Bacteria	Proteobacteria	Deltaproteobacteria	Syntrophobacterales	Syntrophobacteraceae	NA	NA	0	0	0	0	0	18	0	0	0	0	0	0	0	0	0	0	4	0	0	0	0	0	0	0	0	0	0	0	0	22	0	0	22
Bacteria	Actinobacteria	Actinobacteria	NA	NA	NA	NA	0	0	0	0	0	0	2	0	0	0	0	0	0	0	0	0	0	0	0	0	19	0	0	0	0	0	0	0	0	2	19	0	21
Bacteria	Actinobacteria	OPB41	NA	NA	NA	NA	0	0	0	0	0	0	21	0	0	0	0	0	0	0	0	0	0	0	0	0	0	0	0	0	0	0	0	0	0	21	0	0	21
Bacteria	Bacteroidetes	Bacteroidia	Bacteroidales	Rikenellaceae	Alistipes	finegoldii	0	0	0	0	0	0	0	0	0	0	0	0	0	0	0	0	0	0	0	0	0	0	0	0	0	21	0	0	0	0	0	21	21
Bacteria	Bacteroidetes	Cytophagia	Cytophagales	NA	NA	NA	0	0	0	0	0	0	21	0	0	0	0	0	0	0	0	0	0	0	0	0	0	0	0	0	0	0	0	0	0	21	0	0	21
Bacteria	Proteobacteria	Alphaproteobacteria	Rhodospirillales	Rhodospirillaceae	Reyranella	massiliensis	0	0	0	0	0	0	0	0	0	0	0	0	0	0	16	0	0	0	0	0	0	0	0	5	0	0	0	0	0	16	0	5	21
Bacteria	Proteobacteria	Gammaproteobacteria	Alteromonadales	[Chromatiaceae]	Rheinheimera	NA	0	0	0	0	0	12	0	0	0	0	0	0	0	0	0	0	0	0	0	9	0	0	0	0	0	0	0	0	0	12	9	0	21
Bacteria	Actinobacteria	Actinobacteria	Actinomycetales	Actinosynnemataceae	Lentzea	NA	0	0	0	0	0	0	0	0	0	0	0	0	0	0	0	0	0	0	0	0	0	20	0	0	0	0	0	0	0	0	20	0	20
Bacteria	Actinobacteria	Actinobacteria	Actinomycetales	Corynebacteriaceae	Corynebacterium	kroppenstedtii	0	0	0	0	0	0	13	0	0	0	0	0	0	0	0	0	0	7	0	0	0	0	0	0	0	0	0	0	0	20	0	0	20
Bacteria	Actinobacteria	Actinobacteria	Actinomycetales	Dermabacteraceae	NA	NA	0	0	0	0	0	20	0	0	0	0	0	0	0	0	0	0	0	0	0	0	0	0	0	0	0	0	0	0	0	20	0	0	20
Bacteria	Actinobacteria	Actinobacteria	Actinomycetales	Pseudonocardiaceae	Amycolatopsis	NA	0	0	0	0	0	0	0	0	0	0	3	0	0	0	13	0	0	0	0	0	4	0	0	0	0	0	0	0	0	16	4	0	20
Bacteria	Bacteroidetes	Bacteroidia	Bacteroidales	Porphyromonadaceae	NA	NA	0	0	0	0	0	12	8	0	0	0	0	0	0	0	0	0	0	0	0	0	0	0	0	0	0	0	0	0	0	20	0	0	20
Bacteria	Cyanobacteria	ML635J-21	NA	NA	NA	NA	0	0	0	0	0	0	6	0	6	0	0	0	0	0	0	0	0	0	0	0	0	4	0	0	0	0	4	0	0	12	4	4	20
Bacteria	Proteobacteria	Alphaproteobacteria	Rhodospirillales	Acetobacteraceae	Craurococcus	roseus	0	0	0	0	0	0	3	0	0	0	0	0	0	0	17	0	0	0	0	0	0	0	0	0	0	0	0	0	0	20	0	0	20
Bacteria	Proteobacteria	Gammaproteobacteria	Oceanospirillales	Halomonadaceae	NA	NA	0	0	0	0	0	0	0	0	0	0	0	0	0	0	0	0	0	0	15	0	0	0	0	5	0	0	0	0	0	15	0	5	20
Bacteria	Chloroflexi	Chloroflexi	Chloroflexales	Oscillochloridaceae	Oscillochloris	NA	0	0	0	0	0	0	0	0	0	0	0	0	0	0	19	0	0	0	0	0	0	0	0	0	0	0	0	0	0	19	0	0	19
Bacteria	Firmicutes	Clostridia	Clostridiales	Lachnospiraceae	Ruminococcus	lactaris	0	0	0	0	0	0	0	0	0	0	0	0	0	0	19	0	0	0	0	0	0	0	0	0	0	0	0	0	0	19	0	0	19
Bacteria	Firmicutes	Clostridia	Clostridiales	Ruminococcaceae	Ruminococcus	NA	0	0	0	0	0	0	0	0	0	0	0	0	0	0	0	0	0	0	0	0	0	0	0	9	0	0	10	0	0	0	0	19	19
Bacteria	Proteobacteria	Alphaproteobacteria	Caulobacterales	Caulobacteraceae	Nitrobacteria	hamadaniensis	0	0	0	0	0	0	4	0	0	0	0	0	0	0	7	0	0	0	0	0	0	0	0	0	0	0	8	0	0	11	0	8	19
Bacteria	Proteobacteria	Betaproteobacteria	Neisseriales	Neisseriaceae	Vogesella	NA	0	0	0	0	0	0	0	0	0	0	0	0	0	0	19	0	0	0	0	0	0	0	0	0	0	0	0	0	0	19	0	0	19
Bacteria	Proteobacteria	Gammaproteobacteria	Pasteurellales	Pasteurellaceae	Haemophilus	NA	0	0	0	0	0	19	0	0	0	0	0	0	0	0	0	0	0	0	0	0	0	0	0	0	0	0	0	0	0	19	0	0	19
Bacteria	Actinobacteria	Acidimicrobiia	Acidimicrobiales	EB1017	NA	NA	0	0	0	0	0	0	18	0	0	0	0	0	0	0	0	0	0	0	0	0	0	0	0	0	0	0	0	0	0	18	0	0	18
Bacteria	Actinobacteria	Actinobacteria	Actinomycetales	Brevibacteriaceae	Brevibacterium	casei	0	0	0	0	0	3	0	0	0	0	0	0	0	0	0	0	0	0	0	13	0	2	0	0	0	0	0	0	0	3	15	0	18
Bacteria	Bacteroidetes	Cytophagia	Cytophagales	Cytophagaceae	NA	NA	0	0	0	0	0	0	4	0	14	0	0	0	0	0	0	0	0	0	0	0	0	0	0	0	0	0	0	0	0	18	0	0	18
Bacteria	Bacteroidetes	Sphingobacteriia	Sphingobacteriales	Sphingobacteriaceae	Mucilaginibacter	kameinonensis	0	0	0	0	0	18	0	0	0	0	0	0	0	0	0	0	0	0	0	0	0	0	0	0	0	0	0	0	0	18	0	0	18
Bacteria	FBP	NA	NA	NA	NA	NA	0	0	0	0	0	0	0	0	0	0	0	0	0	0	0	0	0	0	0	0	9	0	0	0	0	0	0	0	9	0	9	9	18
Bacteria	Planctomycetes	Phycisphaerae	CPla-3	NA	NA	NA	0	0	0	0	0	0	18	0	0	0	0	0	0	0	0	0	0	0	0	0	0	0	0	0	0	0	0	0	0	18	0	0	18
Bacteria	Proteobacteria	Alphaproteobacteria	Rhizobiales	Aurantimonadaceae	Aurantimonas	ureilytica	0	0	0	0	0	0	18	0	0	0	0	0	0	0	0	0	0	0	0	0	0	0	0	0	0	0	0	0	0	18	0	0	18
Bacteria	Proteobacteria	Betaproteobacteria	Burkholderiales	Alcaligenaceae	Tetrathiobacter	kashmirensis	8	0	0	0	10	0	0	0	0	0	0	0	0	0	0	0	0	0	0	0	0	0	0	0	0	0	0	0	0	18	0	0	18
Bacteria	Proteobacteria	Betaproteobacteria	Neisseriales	Neisseriaceae	Conchiformibius	NA	0	0	0	0	0	15	0	0	0	3	0	0	0	0	0	0	0	0	0	0	0	0	0	0	0	0	0	0	0	18	0	0	18
Bacteria	Proteobacteria	Deltaproteobacteria	NA	NA	NA	NA	0	0	0	0	0	0	0	0	0	0	0	0	0	0	0	0	0	0	0	0	0	14	0	0	0	0	0	4	0	0	14	4	18
Bacteria	Proteobacteria	Gammaproteobacteria	Vibrionales	Vibrionaceae	NA	NA	0	0	0	0	0	0	0	0	11	0	0	0	0	0	0	0	0	0	0	0	7	0	0	0	0	0	0	0	0	11	7	0	18
Bacteria	Actinobacteria	Acidimicrobiia	Acidimicrobiales	C111	NA	NA	0	0	0	0	0	0	0	0	14	0	0	0	0	0	0	3	0	0	0	0	0	0	0	0	0	0	0	0	0	17	0	0	17
Bacteria	Actinobacteria	Actinobacteria	Actinomycetales	Pseudonocardiaceae	NA	NA	0	0	0	0	0	0	0	0	0	0	0	0	0	0	0	0	0	0	0	0	0	0	0	0	0	0	0	8	9	0	0	17	17
Bacteria	Armatimonadetes	Chthonomonadetes	Chthonomonadales	NA	NA	NA	0	0	0	0	0	0	0	0	0	0	0	0	0	0	0	0	17	0	0	0	0	0	0	0	0	0	0	0	0	17	0	0	17
Bacteria	Bacteroidetes	[Saprospirae]	[Saprospirales]	Chitinophagaceae	Filimonas	lacunae	0	0	0	0	0	0	0	0	0	0	0	0	0	0	0	0	0	0	0	0	0	0	0	0	0	0	0	0	17	0	0	17	17
Bacteria	Proteobacteria	Alphaproteobacteria	Sphingomonadales	Sphingomonadaceae	Novosphingobium	stygium	3	0	0	0	0	0	14	0	0	0	0	0	0	0	0	0	0	0	0	0	0	0	0	0	0	0	0	0	0	17	0	0	17
Bacteria	Proteobacteria	Betaproteobacteria	Rhodocyclales	Rhodocyclaceae	K82	NA	0	0	0	0	0	0	0	0	0	0	0	0	0	0	0	0	0	0	0	0	0	0	0	0	0	17	0	0	0	0	0	17	17
Bacteria	Proteobacteria	Deltaproteobacteria	Myxococcales	Polyangiaceae	NA	NA	0	0	0	0	0	0	0	0	0	0	0	0	0	0	0	0	0	0	0	0	17	0	0	0	0	0	0	0	0	0	17	0	17
Bacteria	Acidobacteria	Solibacteres	Solibacterales	MVS-65	NA	NA	0	0	0	0	0	0	0	0	0	0	0	0	0	0	0	0	0	0	0	0	0	0	0	16	0	0	0	0	0	0	0	16	16
Bacteria	Actinobacteria	Actinobacteria	Bifidobacteriales	Bifidobacteriaceae	Bifidobacterium	NA	0	0	0	0	0	0	0	0	0	0	0	0	0	0	0	0	0	0	0	0	0	0	0	0	0	16	0	0	0	0	0	16	16
Bacteria	Bacteroidetes	[Saprospirae]	[Saprospirales]	Chitinophagaceae	Segetibacter	NA	0	0	0	0	0	0	0	0	0	0	0	0	0	0	0	0	0	0	0	0	0	0	0	13	0	0	3	0	0	0	0	16	16
Bacteria	Firmicutes	Bacilli	Lactobacillales	Enterococcaceae	Enterococcus	cecorum	0	0	0	0	0	16	0	0	0	0	0	0	0	0	0	0	0	0	0	0	0	0	0	0	0	0	0	0	0	16	0	0	16
Bacteria	Firmicutes	Clostridia	Clostridiales	Peptostreptococcaceae	Peptostreptococcus	NA	0	0	0	0	0	16	0	0	0	0	0	0	0	0	0	0	0	0	0	0	0	0	0	0	0	0	0	0	0	16	0	0	16
Bacteria	Firmicutes	Clostridia	Clostridiales	Ruminococcaceae	Clostridium	cellobioparum	12	0	0	0	0	0	4	0	0	0	0	0	0	0	0	0	0	0	0	0	0	0	0	0	0	0	0	0	0	16	0	0	16
Bacteria	Proteobacteria	Alphaproteobacteria	Rhizobiales	Methylocystaceae	Pleomorphomonas	oryzae	0	0	0	0	0	0	10	0	0	0	0	0	0	0	0	0	0	0	0	0	0	6	0	0	0	0	0	0	0	10	6	0	16
Bacteria	Proteobacteria	Betaproteobacteria	Burkholderiales	Comamonadaceae	Methylibium	petroleiphilum	0	0	0	0	0	16	0	0	0	0	0	0	0	0	0	0	0	0	0	0	0	0	0	0	0	0	0	0	0	16	0	0	16
Bacteria	Proteobacteria	Deltaproteobacteria	Desulfovibrionales	Desulfovibrionaceae	Desulfovibrio	cuneatus	0	0	0	0	0	0	0	0	0	0	0	0	0	0	0	0	0	0	0	0	0	0	0	16	0	0	0	0	0	0	0	16	16
Bacteria	Proteobacteria	Deltaproteobacteria	Myxococcales	Cystobacteraceae	NA	NA	0	0	0	0	0	0	0	0	0	0	0	0	0	0	0	0	0	0	16	0	0	0	0	0	0	0	0	0	0	16	0	0	16
Bacteria	Proteobacteria	Gammaproteobacteria	Aeromonadales	Succinivibrionaceae	Anaerobiospirillum	NA	0	0	0	0	0	0	0	0	0	0	0	0	2	0	7	0	0	0	0	0	0	0	0	0	0	0	7	0	0	9	0	7	16
Bacteria	Proteobacteria	Gammaproteobacteria	Legionellales	NA	NA	NA	0	0	0	0	0	0	0	0	0	0	0	0	0	0	9	0	0	0	0	0	7	0	0	0	0	0	0	0	0	9	7	0	16
Bacteria	Proteobacteria	Gammaproteobacteria	Thiotrichales	Piscirickettsiaceae	NA	NA	0	0	0	0	0	0	0	0	0	0	0	0	0	0	0	0	0	0	0	16	0	0	0	0	0	0	0	0	0	0	16	0	16
Bacteria	Actinobacteria	Actinobacteria	Actinomycetales	Microbacteriaceae	Leucobacter	NA	0	0	0	0	0	0	15	0	0	0	0	0	0	0	0	0	0	0	0	0	0	0	0	0	0	0	0	0	0	15	0	0	15
Bacteria	Actinobacteria	Actinobacteria	Actinomycetales	Micromonosporaceae	Micromonospora	NA	0	0	0	0	0	0	15	0	0	0	0	0	0	0	0	0	0	0	0	0	0	0	0	0	0	0	0	0	0	15	0	0	15
Bacteria	Actinobacteria	Actinobacteria	Bifidobacteriales	Bifidobacteriaceae	Gardnerella	NA	0	0	0	0	0	0	0	0	0	0	0	15	0	0	0	0	0	0	0	0	0	0	0	0	0	0	0	0	0	15	0	0	15
Bacteria	Bacteroidetes	Bacteroidia	Bacteroidales	Rikenellaceae	NA	NA	0	0	0	0	0	0	8	0	0	0	0	0	0	0	0	0	0	0	0	0	0	0	0	0	0	0	7	0	0	8	0	7	15
Bacteria	Firmicutes	Bacilli	Lactobacillales	Lactobacillaceae	Lactobacillus	paraplantarum	0	0	0	0	0	3	0	0	6	0	0	0	0	0	0	0	0	0	0	2	4	0	0	0	0	0	0	0	0	9	6	0	15
Bacteria	Firmicutes	Clostridia	Clostridiales	Clostridiaceae	Clostridium	intestinale	0	0	0	0	0	0	0	0	0	0	0	0	0	0	0	0	0	0	0	0	0	15	0	0	0	0	0	0	0	0	15	0	15
Bacteria	Proteobacteria	Alphaproteobacteria	Rhizobiales	Hyphomicrobiaceae	NA	NA	0	0	0	0	0	0	15	0	0	0	0	0	0	0	0	0	0	0	0	0	0	0	0	0	0	0	0	0	0	15	0	0	15
Bacteria	Proteobacteria	Alphaproteobacteria	Sphingomonadales	Erythrobacteraceae	Erythromicrobium	ramosum	0	0	0	0	0	0	0	0	0	0	0	0	0	0	0	0	0	0	0	0	15	0	0	0	0	0	0	0	0	0	15	0	15
Bacteria	Proteobacteria	Gammaproteobacteria	Alteromonadales	[Chromatiaceae]	Alishewanella	NA	0	15	0	0	0	0	0	0	0	0	0	0	0	0	0	0	0	0	0	0	0	0	0	0	0	0	0	0	0	15	0	0	15
Bacteria	Proteobacteria	Gammaproteobacteria	Pseudomonadales	Moraxellaceae	Psychrobacter	pacificensis	0	0	0	0	0	0	0	0	0	0	0	0	0	0	0	0	0	0	0	0	15	0	0	0	0	0	0	0	0	0	15	0	15
Bacteria	Proteobacteria	Gammaproteobacteria	Thiotrichales	Thiotrichaceae	Thiothrix	NA	0	0	0	0	0	0	0	0	0	0	0	0	0	0	15	0	0	0	0	0	0	0	0	0	0	0	0	0	0	15	0	0	15
Bacteria	Tenericutes	Mollicutes	RF39	NA	NA	NA	0	0	0	0	0	0	0	0	2	0	0	0	0	0	0	0	0	0	0	0	0	0	0	0	0	0	13	0	0	2	0	13	15
Bacteria	Actinobacteria	Actinobacteria	Actinomycetales	Cellulomonadaceae	Cellulomonas	NA	0	0	0	0	0	0	0	0	0	0	0	0	0	0	0	0	0	0	0	0	0	0	0	0	0	9	0	0	5	0	0	14	14
Bacteria	Actinobacteria	Actinobacteria	Actinomycetales	Thermomonosporaceae	Actinomadura	rubrobrunea	0	0	0	0	0	0	0	0	0	0	0	0	0	0	0	0	0	0	0	0	0	0	0	0	0	0	14	0	0	0	0	14	14
Bacteria	Actinobacteria	Actinobacteria	Bifidobacteriales	Bifidobacteriaceae	Bifidobacterium	pseudolongum	14	0	0	0	0	0	0	0	0	0	0	0	0	0	0	0	0	0	0	0	0	0	0	0	0	0	0	0	0	14	0	0	14
Bacteria	Bacteroidetes	Bacteroidia	Bacteroidales	Porphyromonadaceae	Parabacteroides	NA	0	0	0	0	0	0	14	0	0	0	0	0	0	0	0	0	0	0	0	0	0	0	0	0	0	0	0	0	0	14	0	0	14
Bacteria	Bacteroidetes	Cytophagia	Cytophagales	Flammeovirgaceae	NA	NA	0	0	0	0	0	0	0	0	0	0	0	0	0	0	14	0	0	0	0	0	0	0	0	0	0	0	0	0	0	14	0	0	14
Bacteria	Bacteroidetes	Flavobacteriia	Flavobacteriales	Flavobacteriaceae	Flavobacterium	frigidarium	0	0	0	0	0	0	0	0	0	0	0	0	0	0	0	0	0	0	0	0	14	0	0	0	0	0	0	0	0	0	14	0	14
Bacteria	Chloroflexi	Ktedonobacteria	JG30-KF-AS9	NA	NA	NA	0	0	0	0	0	0	0	0	0	0	6	0	0	0	0	0	0	0	0	0	0	8	0	0	0	0	0	0	0	6	8	0	14
Bacteria	Firmicutes	Bacilli	Lactobacillales	Aerococcaceae	Alloiococcus	NA	0	0	0	0	0	0	14	0	0	0	0	0	0	0	0	0	0	0	0	0	0	0	0	0	0	0	0	0	0	14	0	0	14
Bacteria	Firmicutes	Clostridia	Clostridiales	Lachnospiraceae	Roseburia	NA	0	0	0	0	0	0	0	0	0	6	0	0	0	0	0	0	0	0	0	0	0	0	0	8	0	0	0	0	0	6	0	8	14
Bacteria	Planctomycetes	vadinHA49	DH61	NA	NA	NA	0	0	0	0	0	0	0	0	0	0	0	0	0	0	0	0	0	0	0	0	0	14	0	0	0	0	0	0	0	0	14	0	14
Bacteria	Proteobacteria	Alphaproteobacteria	Rhizobiales	Rhizobiaceae	Agrobacterium	vitis	0	0	0	0	0	0	0	0	0	0	0	0	0	0	0	0	0	0	0	14	0	0	0	0	0	0	0	0	0	0	14	0	14
Bacteria	Proteobacteria	Alphaproteobacteria	Sphingomonadales	Sphingomonadaceae	Sphingopyxis	NA	0	0	0	0	0	0	0	0	0	0	0	0	0	0	3	0	0	0	0	0	0	11	0	0	0	0	0	0	0	3	11	0	14
Bacteria	Proteobacteria	Deltaproteobacteria	Desulfuromonadales	Geobacteraceae	Geobacter	lovleyi	0	0	0	0	0	0	0	0	0	0	0	0	0	0	0	0	0	0	0	0	0	0	0	0	0	0	14	0	0	0	0	14	14
Bacteria	Armatimonadetes	Armatimonadia	Armatimonadales	Armatimonadaceae	CL0-1	NA	0	0	0	0	0	0	0	0	0	0	0	0	0	0	0	0	13	0	0	0	0	0	0	0	0	0	0	0	0	13	0	0	13
Bacteria	Bacteroidetes	Bacteroidia	Bacteroidales	Bacteroidaceae	Bacteroides	caccae	0	0	0	0	0	0	0	0	0	0	0	0	0	0	0	0	13	0	0	0	0	0	0	0	0	0	0	0	0	13	0	0	13
Bacteria	Bacteroidetes	Sphingobacteriia	Sphingobacteriales	Sphingobacteriaceae	NA	NA	0	0	0	0	0	0	0	0	0	0	0	0	0	0	0	0	0	0	0	0	10	0	0	0	0	0	0	0	3	0	10	3	13
Bacteria	Chloroflexi	Chloroflexi	Chloroflexales	FFCH7168	NA	NA	0	0	0	0	0	0	0	0	0	0	0	0	0	0	0	0	0	0	0	0	0	0	0	0	0	0	13	0	0	0	0	13	13
Bacteria	Cyanobacteria	Oscillatoriophycideae	Chroococcales	Xenococcaceae	Chroococcidiopsis	NA	0	0	0	0	0	13	0	0	0	0	0	0	0	0	0	0	0	0	0	0	0	0	0	0	0	0	0	0	0	13	0	0	13
Bacteria	Firmicutes	Bacilli	Bacillales	Bacillaceae	Bacillus	clausii	0	0	0	0	0	0	0	0	0	0	0	0	0	0	0	0	0	0	0	0	0	0	0	0	0	0	0	13	0	0	0	13	13
Bacteria	Proteobacteria	Gammaproteobacteria	Legionellales	Legionellaceae	NA	NA	0	0	0	7	0	0	0	0	0	0	0	0	0	0	0	0	0	0	0	0	6	0	0	0	0	0	0	0	0	7	6	0	13
Bacteria	Acidobacteria	Acidobacteriia	Acidobacteriales	Koribacteraceae	Candidatus Koribacter	versatilis	0	0	0	0	0	0	0	0	12	0	0	0	0	0	0	0	0	0	0	0	0	0	0	0	0	0	0	0	0	12	0	0	12
Bacteria	Actinobacteria	Actinobacteria	Actinomycetales	Frankiaceae	Actinomycetales	Ellin122	0	0	0	0	0	0	0	0	12	0	0	0	0	0	0	0	0	0	0	0	0	0	0	0	0	0	0	0	0	12	0	0	12
Bacteria	Actinobacteria	Actinobacteria	Actinomycetales	Micromonosporaceae	Catenuloplanes	NA	0	0	0	0	0	0	0	0	0	0	0	0	0	0	0	0	0	0	0	0	12	0	0	0	0	0	0	0	0	0	12	0	12
Bacteria	Bacteroidetes	Bacteroidia	Bacteroidales	RF16	NA	NA	0	0	0	0	0	0	0	0	0	0	0	0	0	0	0	0	0	0	12	0	0	0	0	0	0	0	0	0	0	12	0	0	12
Bacteria	Bacteroidetes	Cytophagia	Cytophagales	Cytophagaceae	Dyadobacter	NA	0	0	0	0	0	0	0	0	0	0	0	0	0	0	0	3	0	0	0	9	0	0	0	0	0	0	0	0	0	3	9	0	12
Bacteria	Bacteroidetes	Cytophagia	Cytophagales	Cytophagaceae	Emticicia	NA	0	0	0	0	0	0	12	0	0	0	0	0	0	0	0	0	0	0	0	0	0	0	0	0	0	0	0	0	0	12	0	0	12
Bacteria	Firmicutes	Bacilli	Lactobacillales	Streptococcaceae	Lactococcus	garvieae	12	0	0	0	0	0	0	0	0	0	0	0	0	0	0	0	0	0	0	0	0	0	0	0	0	0	0	0	0	12	0	0	12
Bacteria	Proteobacteria	Alphaproteobacteria	Rhizobiales	Rhizobiaceae	Rhizobium	multihospitium	0	0	0	0	0	0	0	0	0	0	0	0	0	0	0	0	0	0	0	0	0	0	0	0	0	0	12	0	0	0	0	12	12
Bacteria	Proteobacteria	Alphaproteobacteria	Rhodobacterales	Rhodobacteraceae	Rhodobacter	NA	0	0	0	0	0	0	12	0	0	0	0	0	0	0	0	0	0	0	0	0	0	0	0	0	0	0	0	0	0	12	0	0	12
Bacteria	Proteobacteria	Deltaproteobacteria	Desulfovibrionales	Desulfomicrobiaceae	Desulfomicrobium	NA	0	0	0	0	0	0	0	0	0	0	0	0	0	0	0	0	12	0	0	0	0	0	0	0	0	0	0	0	0	12	0	0	12
Bacteria	Proteobacteria	Gammaproteobacteria	Aeromonadales	Aeromonadaceae	Aeromonas	NA	0	0	0	0	0	0	0	0	0	0	0	0	0	0	0	0	0	0	0	0	0	12	0	0	0	0	0	0	0	0	12	0	12
Bacteria	Proteobacteria	Gammaproteobacteria	Xanthomonadales	Sinobacteraceae	Steroidobacter	NA	0	0	0	0	0	0	12	0	0	0	0	0	0	0	0	0	0	0	0	0	0	0	0	0	0	0	0	0	0	12	0	0	12
Bacteria	Proteobacteria	Gammaproteobacteria	Xanthomonadales	Xanthomonadaceae	Dyella	ginsengisoli	0	0	0	0	0	0	12	0	0	0	0	0	0	0	0	0	0	0	0	0	0	0	0	0	0	0	0	0	0	12	0	0	12
Bacteria	Verrucomicrobia	[Methylacidiphilae]	Methylacidiphilales	LD19	NA	NA	0	0	0	0	0	0	12	0	0	0	0	0	0	0	0	0	0	0	0	0	0	0	0	0	0	0	0	0	0	12	0	0	12
Bacteria	Actinobacteria	Actinobacteria	Actinomycetales	Kineosporiaceae	Kineosporia	aurantiaca	0	0	0	0	0	0	0	0	0	0	0	0	0	0	0	0	0	0	0	0	0	11	0	0	0	0	0	0	0	0	11	0	11
Bacteria	Actinobacteria	Actinobacteria	Actinomycetales	Thermomonosporaceae	Actinoallomurus	iriomotensis	0	0	0	0	11	0	0	0	0	0	0	0	0	0	0	0	0	0	0	0	0	0	0	0	0	0	0	0	0	11	0	0	11
Bacteria	Actinobacteria	Actinobacteria	Bifidobacteriales	Bifidobacteriaceae	Scardovia	NA	0	0	0	0	0	0	0	0	0	0	0	0	0	0	0	0	0	0	0	0	0	0	0	0	0	11	0	0	0	0	0	11	11
Bacteria	Bacteroidetes	Cytophagia	Cytophagales	Cytophagaceae	Sporocytophaga	NA	0	0	0	0	0	0	0	0	0	0	0	0	0	0	0	0	0	0	0	0	0	0	0	0	11	0	0	0	0	0	0	11	11
Bacteria	Bacteroidetes	Sphingobacteriia	Sphingobacteriales	Sphingobacteriaceae	Mucilaginibacter	NA	0	0	0	0	0	0	0	0	0	0	0	0	0	0	0	0	0	0	11	0	0	0	0	0	0	0	0	0	0	11	0	0	11
Bacteria	Firmicutes	Bacilli	Bacillales	Paenibacillaceae	Cohnella	NA	0	0	0	0	0	0	11	0	0	0	0	0	0	0	0	0	0	0	0	0	0	0	0	0	0	0	0	0	0	11	0	0	11
Bacteria	Firmicutes	Clostridia	Clostridiales	Peptostreptococcaceae	[Clostridium]	NA	0	0	0	0	0	0	0	0	0	0	0	11	0	0	0	0	0	0	0	0	0	0	0	0	0	0	0	0	0	11	0	0	11
Bacteria	Proteobacteria	Betaproteobacteria	Burkholderiales	Comamonadaceae	Brachymonas	petroleovorans	0	0	0	0	0	3	0	0	0	0	0	0	0	0	0	0	0	0	0	0	0	0	0	0	0	8	0	0	0	3	0	8	11
Bacteria	Proteobacteria	Betaproteobacteria	Neisseriales	Neisseriaceae	Neisseria	canis	0	0	0	0	0	0	0	0	0	0	0	0	0	0	0	0	0	0	0	0	0	11	0	0	0	0	0	0	0	0	11	0	11
Bacteria	Proteobacteria	Gammaproteobacteria	Pseudomonadales	Pseudomonadaceae	Pseudomonas	aeruginosa	0	0	0	0	0	0	0	0	7	0	0	0	0	0	0	0	0	0	0	4	0	0	0	0	0	0	0	0	0	7	4	0	11
Bacteria	Proteobacteria	Gammaproteobacteria	Thiohalorhabdales	Thiohalorhabdaceae	Thiohalorhabdus	NA	0	0	0	0	0	0	0	0	0	0	0	0	0	0	0	0	0	0	0	0	0	0	0	0	0	11	0	0	0	0	0	11	11
Bacteria	Proteobacteria	Gammaproteobacteria	Xanthomonadales	Xanthomonadaceae	Luteimonas	NA	0	0	0	0	0	0	0	0	0	0	0	0	0	0	0	0	0	0	0	0	0	0	0	0	0	0	11	0	0	0	0	11	11
Bacteria	[Thermi]	Deinococci	Deinococcales	Deinococcaceae	CM44	NA	0	0	0	0	0	0	10	0	0	0	0	0	0	0	0	0	0	0	0	0	0	0	0	0	0	0	0	0	0	10	0	0	10
Bacteria	[Thermi]	Deinococci	Deinococcales	Deinococcaceae	Deinococcus	murrayi	0	0	0	0	0	0	0	0	0	7	0	0	0	0	0	0	0	0	0	0	0	3	0	0	0	0	0	0	0	7	3	0	10
Bacteria	Acidobacteria	Acidobacteriia	Acidobacteriales	Acidobacteriaceae	Edaphobacter	modestum	0	0	0	0	0	0	0	0	0	0	0	0	0	0	0	0	0	0	0	0	0	0	0	0	0	10	0	0	0	0	0	10	10
Bacteria	Actinobacteria	Actinobacteria	Actinomycetales	Brevibacteriaceae	Brevibacterium	paucivorans	0	0	0	0	0	0	0	0	0	0	0	0	0	0	0	0	0	0	0	0	0	0	0	10	0	0	0	0	0	0	0	10	10
Bacteria	Actinobacteria	Actinobacteria	Actinomycetales	Intrasporangiaceae	Kytococcus	NA	0	0	0	0	0	0	0	0	0	0	0	0	0	0	0	0	0	0	0	10	0	0	0	0	0	0	0	0	0	0	10	0	10
Bacteria	Actinobacteria	Actinobacteria	Actinomycetales	Nocardioidaceae	Kribbella	NA	0	0	0	0	0	0	0	0	0	0	0	0	0	0	0	0	0	0	0	0	10	0	0	0	0	0	0	0	0	0	10	0	10
Bacteria	Bacteroidetes	Bacteroidia	Bacteroidales	BS11	NA	NA	0	0	0	0	0	0	0	0	0	0	0	0	0	0	0	0	0	0	0	0	0	0	0	0	0	0	10	0	0	0	0	10	10
Bacteria	Bacteroidetes	Flavobacteriia	Flavobacteriales	Flavobacteriaceae	Capnocytophaga	NA	0	0	0	0	0	0	0	0	0	0	0	0	0	0	5	0	0	0	0	0	0	0	0	5	0	0	0	0	0	5	0	5	10
Bacteria	Bacteroidetes	Sphingobacteriia	Sphingobacteriales	Sphingobacteriaceae	Pedobacter	saltans	0	0	0	0	0	0	0	0	0	0	0	0	0	0	0	0	0	0	0	0	0	0	0	0	0	0	10	0	0	0	0	10	10
Bacteria	Chlorobi	OPB56	NA	NA	NA	NA	0	0	0	0	0	0	0	0	0	0	0	0	0	0	0	0	0	0	0	0	0	0	0	0	2	0	8	0	0	0	0	10	10
Bacteria	Firmicutes	Clostridia	Clostridiales	[Tissierellaceae]	Tissierella_Soehngenia	NA	0	0	0	0	0	0	0	0	0	0	0	0	0	0	0	0	0	0	0	0	0	0	0	0	0	0	10	0	0	0	0	10	10
Bacteria	Firmicutes	Clostridia	Clostridiales	Clostridiaceae	Clostridium	thermopalmarium	0	0	0	0	0	0	0	0	0	0	0	0	0	0	0	0	0	0	0	0	0	10	0	0	0	0	0	0	0	0	10	0	10
Bacteria	Firmicutes	Clostridia	Clostridiales	Lachnospiraceae	Moryella	NA	0	0	0	0	0	0	10	0	0	0	0	0	0	0	0	0	0	0	0	0	0	0	0	0	0	0	0	0	0	10	0	0	10
Bacteria	Firmicutes	NA	NA	NA	NA	NA	0	0	0	0	0	0	10	0	0	0	0	0	0	0	0	0	0	0	0	0	0	0	0	0	0	0	0	0	0	10	0	0	10
Bacteria	Planctomycetes	Planctomycetia	Gemmatales	Isosphaeraceae	Nostocoida	limicola III	0	0	0	0	0	8	0	0	0	0	0	0	0	0	0	0	0	0	0	2	0	0	0	0	0	0	0	0	0	8	2	0	10
Bacteria	Proteobacteria	Betaproteobacteria	Burkholderiales	Comamonadaceae	Rhodoferax	NA	0	0	0	0	0	0	0	0	0	0	0	0	0	0	0	0	0	0	0	0	10	0	0	0	0	0	0	0	0	0	10	0	10
Bacteria	Proteobacteria	Gammaproteobacteria	Aeromonadales	Aeromonadaceae	Oceanisphaera	NA	0	0	0	0	0	0	0	0	0	0	0	0	0	0	0	0	0	0	0	0	0	10	0	0	0	0	0	0	0	0	10	0	10
Bacteria	Proteobacteria	Gammaproteobacteria	Pseudomonadales	Moraxellaceae	Agitococcus	lubricus	0	0	0	0	0	0	3	0	0	0	0	0	0	0	0	0	0	0	0	0	0	7	0	0	0	0	0	0	0	3	7	0	10
Bacteria	Acidobacteria	Acidobacteriia	Acidobacteriales	Acidobacteriaceae	Terriglobus	NA	0	0	0	0	0	0	0	0	9	0	0	0	0	0	0	0	0	0	0	0	0	0	0	0	0	0	0	0	0	9	0	0	9
Bacteria	Actinobacteria	Actinobacteria	Actinomycetales	Mycobacteriaceae	Mycobacterium	gordonae	0	0	0	0	0	3	6	0	0	0	0	0	0	0	0	0	0	0	0	0	0	0	0	0	0	0	0	0	0	9	0	0	9
Bacteria	Bacteroidetes	Bacteroidia	Bacteroidales	S24-7	NA	NA	0	0	0	0	0	0	0	0	0	0	0	0	0	0	0	0	0	0	0	0	9	0	0	0	0	0	0	0	0	0	9	0	9
Bacteria	Bacteroidetes	Flavobacteriia	Flavobacteriales	[Weeksellaceae]	Elizabethkingia	NA	0	0	0	0	0	0	0	0	0	0	0	0	0	0	0	0	0	0	0	9	0	0	0	0	0	0	0	0	0	0	9	0	9
Bacteria	Bacteroidetes	Sphingobacteriia	Sphingobacteriales	Sphingobacteriaceae	Pedobacter	oryzae	0	0	0	0	0	0	0	0	0	0	0	0	0	0	0	0	0	0	0	0	0	0	0	0	0	0	0	9	0	0	0	9	9
Bacteria	Chloroflexi	TK10	AKYG885	Dolo_23	NA	NA	0	0	0	0	0	0	0	0	0	0	0	0	0	0	0	0	0	0	0	0	9	0	0	0	0	0	0	0	0	0	9	0	9
Bacteria	Cyanobacteria	Nostocophycideae	Stigonematales	Rivulariaceae	Calothrix	NA	0	0	0	0	0	0	0	0	9	0	0	0	0	0	0	0	0	0	0	0	0	0	0	0	0	0	0	0	0	9	0	0	9
Bacteria	Firmicutes	Bacilli	Bacillales	Bacillaceae	Gracilibacillus	saliphilus	0	0	0	0	0	0	9	0	0	0	0	0	0	0	0	0	0	0	0	0	0	0	0	0	0	0	0	0	0	9	0	0	9
Bacteria	Firmicutes	Bacilli	Bacillales	Paenibacillaceae	Ammoniphilus	oxalaticus	0	0	0	0	0	9	0	0	0	0	0	0	0	0	0	0	0	0	0	0	0	0	0	0	0	0	0	0	0	9	0	0	9
Bacteria	Firmicutes	Bacilli	Bacillales	Thermoactinomycetaceae	Planifilum	NA	0	0	0	0	0	0	0	0	0	0	0	0	0	0	0	0	0	0	0	0	0	9	0	0	0	0	0	0	0	0	9	0	9
Bacteria	Firmicutes	Clostridia	Clostridiales	Lachnospiraceae	Blautia	obeum	0	0	0	0	0	0	0	0	0	0	0	0	0	0	0	0	0	0	0	0	0	0	0	0	0	0	9	0	0	0	0	9	9
Bacteria	Firmicutes	Clostridia	Clostridiales	Lachnospiraceae	Dorea	longicatena	0	0	0	0	0	0	0	0	0	0	0	0	0	0	0	9	0	0	0	0	0	0	0	0	0	0	0	0	0	9	0	0	9
Bacteria	Firmicutes	Clostridia	Clostridiales	Peptococcaceae	Peptococcus	NA	0	0	0	0	0	0	9	0	0	0	0	0	0	0	0	0	0	0	0	0	0	0	0	0	0	0	0	0	0	9	0	0	9
Bacteria	Firmicutes	Clostridia	Clostridiales	Symbiobacteriaceae	Symbiobacterium	NA	0	0	0	0	0	0	0	0	0	0	0	0	0	0	0	0	0	0	0	0	0	0	0	0	0	0	9	0	0	0	0	9	9
Bacteria	Proteobacteria	Alphaproteobacteria	Rhizobiales	Hyphomicrobiaceae	Rhodoplanes	elegans	0	0	0	0	0	0	0	0	0	0	0	0	0	0	0	0	0	0	0	0	0	0	0	0	9	0	0	0	0	0	0	9	9
Bacteria	Proteobacteria	Alphaproteobacteria	Rickettsiales	mitochondria	Phytophthora	infestans	9	0	0	0	0	0	0	0	0	0	0	0	0	0	0	0	0	0	0	0	0	0	0	0	0	0	0	0	0	9	0	0	9
Bacteria	Proteobacteria	Epsilonproteobacteria	Campylobacterales	Campylobacteraceae	Sulfurospirillum	NA	0	0	0	0	0	0	0	0	0	0	0	0	0	0	0	0	0	0	0	0	0	0	0	9	0	0	0	0	0	0	0	9	9
Bacteria	Proteobacteria	Gammaproteobacteria	Xanthomonadales	Xanthomonadaceae	Aquimonas	voraii	0	0	0	0	0	9	0	0	0	0	0	0	0	0	0	0	0	0	0	0	0	0	0	0	0	0	0	0	0	9	0	0	9
Bacteria	Synergistetes	Synergistia	Synergistales	Anaerobaculaceae	NA	NA	0	0	0	0	0	0	0	0	0	0	0	0	0	0	0	0	0	0	0	0	0	0	0	0	0	0	9	0	0	0	0	9	9
Bacteria	Verrucomicrobia	[Spartobacteria]	[Chthoniobacterales]	[Chthoniobacteraceae]	heteroC45_4W	NA	0	0	0	0	0	0	9	0	0	0	0	0	0	0	0	0	0	0	0	0	0	0	0	0	0	0	0	0	0	9	0	0	9
Bacteria	Acidobacteria	Acidobacteriia	Acidobacteriales	Acidobacteriaceae	Granulicella	paludicola	0	0	0	0	0	0	8	0	0	0	0	0	0	0	0	0	0	0	0	0	0	0	0	0	0	0	0	0	0	8	0	0	8
Bacteria	Actinobacteria	Actinobacteria	Bifidobacteriales	Bifidobacteriaceae	Bifidobacterium	bifidum	0	0	0	0	0	0	0	0	0	0	0	0	0	0	0	0	0	0	0	0	0	0	0	0	0	0	8	0	0	0	0	8	8
Bacteria	Bacteroidetes	[Rhodothermi]	[Rhodothermales]	Rhodothermaceae	Rubricoccus	NA	0	0	0	0	0	0	8	0	0	0	0	0	0	0	0	0	0	0	0	0	0	0	0	0	0	0	0	0	0	8	0	0	8
Bacteria	Bacteroidetes	[Saprospirae]	[Saprospirales]	Chitinophagaceae	Ferruginibacter	lapsinanis	0	0	0	0	0	0	0	0	0	0	0	0	0	0	0	0	0	0	0	0	0	0	0	0	8	0	0	0	0	0	0	8	8
Bacteria	Firmicutes	Bacilli	Lactobacillales	Enterococcaceae	Enterococcus	haemoperoxidus	0	0	0	0	0	0	0	0	0	0	0	0	0	0	0	0	0	0	0	0	0	0	0	0	0	0	0	8	0	0	0	8	8
Bacteria	Proteobacteria	Alphaproteobacteria	Sphingomonadales	Sphingomonadaceae	Sphingomonas	mali	0	0	0	0	0	0	0	0	0	0	0	0	0	0	0	0	0	0	8	0	0	0	0	0	0	0	0	0	0	8	0	0	8
Bacteria	Proteobacteria	Betaproteobacteria	Burkholderiales	Comamonadaceae	Pelomonas	saccharophila	0	0	0	0	0	6	0	0	0	0	0	0	0	0	0	0	0	0	0	2	0	0	0	0	0	0	0	0	0	6	2	0	8
Bacteria	Proteobacteria	Betaproteobacteria	MND1	NA	NA	NA	0	0	0	0	0	8	0	0	0	0	0	0	0	0	0	0	0	0	0	0	0	0	0	0	0	0	0	0	0	8	0	0	8
Bacteria	Verrucomicrobia	[Methylacidiphilae]	Methylacidiphilales	NA	NA	NA	0	0	0	0	0	0	0	0	0	0	0	0	0	0	0	0	0	0	0	0	8	0	0	0	0	0	0	0	0	0	8	0	8
Bacteria	Actinobacteria	Actinobacteria	Actinomycetales	Mycobacteriaceae	Mycobacterium	arupense	0	0	0	0	0	0	0	0	0	0	0	0	0	0	0	0	0	0	7	0	0	0	0	0	0	0	0	0	0	7	0	0	7
Bacteria	Actinobacteria	Actinobacteria	Actinomycetales	Nocardioidaceae	Marmoricola	aurantiacus	0	0	0	0	0	0	0	0	0	0	0	0	0	0	0	0	0	0	0	0	0	0	7	0	0	0	0	0	0	0	0	7	7
Bacteria	Cyanobacteria	Nostocophycideae	Nostocales	Nostocaceae	NA	NA	0	0	0	0	0	0	0	0	0	0	0	0	0	0	0	0	0	0	0	0	0	0	0	0	0	0	0	0	7	0	0	7	7
Bacteria	Deferribacteres	Deferribacteres	Deferribacterales	Deferribacteraceae	Mucispirillum	NA	0	0	0	0	0	0	0	0	0	0	0	0	0	0	0	0	0	0	0	0	0	0	0	0	0	0	7	0	0	0	0	7	7
Bacteria	Firmicutes	Bacilli	Lactobacillales	Aerococcaceae	Atopostipes	suicloacalis	0	0	0	0	0	0	0	0	0	0	0	0	0	0	0	0	0	0	0	0	0	0	0	7	0	0	0	0	0	0	0	7	7
Bacteria	Firmicutes	Erysipelotrichi	Erysipelotrichales	Erysipelotrichaceae	[Eubacterium]	biforme	0	0	0	0	0	5	0	0	0	0	0	0	0	0	0	0	0	0	0	0	0	0	0	0	0	0	2	0	0	5	0	2	7
Bacteria	Proteobacteria	Betaproteobacteria	Burkholderiales	Burkholderiaceae	Lautropia	NA	0	0	0	0	0	0	0	0	7	0	0	0	0	0	0	0	0	0	0	0	0	0	0	0	0	0	0	0	0	7	0	0	7
Bacteria	Proteobacteria	Betaproteobacteria	Neisseriales	Neisseriaceae	Neisseria	oralis	0	0	0	0	0	0	0	0	0	0	0	0	0	0	0	7	0	0	0	0	0	0	0	0	0	0	0	0	0	7	0	0	7
Bacteria	Proteobacteria	Betaproteobacteria	SC-I-84	NA	NA	NA	0	0	0	0	0	0	7	0	0	0	0	0	0	0	0	0	0	0	0	0	0	0	0	0	0	0	0	0	0	7	0	0	7
Bacteria	Proteobacteria	Gammaproteobacteria	Alteromonadales	NA	NA	NA	0	0	0	0	0	0	0	0	0	0	0	0	0	0	0	0	0	0	0	0	7	0	0	0	0	0	0	0	0	0	7	0	7
Bacteria	Tenericutes	Mollicutes	Entomoplasmatales	Entomoplasmataceae	NA	NA	0	0	0	0	0	0	0	7	0	0	0	0	0	0	0	0	0	0	0	0	0	0	0	0	0	0	0	0	0	7	0	0	7
Bacteria	Actinobacteria	Actinobacteria	Actinomycetales	Micrococcaceae	Arthrobacter	castelli	0	0	0	0	6	0	0	0	0	0	0	0	0	0	0	0	0	0	0	0	0	0	0	0	0	0	0	0	0	6	0	0	6
Bacteria	Actinobacteria	Actinobacteria	Actinomycetales	Micrococcaceae	Kocuria	kristinae	0	0	0	0	0	0	0	0	0	0	0	0	0	0	0	0	0	0	0	0	0	6	0	0	0	0	0	0	0	0	6	0	6
Bacteria	Actinobacteria	Actinobacteria	Actinomycetales	Micrococcaceae	Sinomonas	NA	0	0	0	0	0	0	0	0	0	0	0	6	0	0	0	0	0	0	0	0	0	0	0	0	0	0	0	0	0	6	0	0	6
Bacteria	Actinobacteria	Coriobacteriia	Coriobacteriales	Coriobacteriaceae	Collinsella	NA	0	0	0	0	0	0	0	0	0	0	0	0	0	0	0	0	0	0	0	6	0	0	0	0	0	0	0	0	0	0	6	0	6
Bacteria	Bacteroidetes	Bacteroidia	Bacteroidales	[Paraprevotellaceae]	CF231	NA	0	0	0	0	0	0	0	0	0	0	0	0	0	0	0	0	0	0	0	0	0	0	0	0	0	0	6	0	0	0	0	6	6
Bacteria	Bacteroidetes	Flavobacteriia	Flavobacteriales	Flavobacteriaceae	Flavobacterium	gelidilacus	0	0	0	0	0	0	0	0	0	0	0	0	0	0	0	0	0	0	0	0	6	0	0	0	0	0	0	0	0	0	6	0	6
Bacteria	Chlamydiae	Chlamydiia	Chlamydiales	Rhabdochlamydiaceae	Candidatus Rhabdochlamydia	NA	0	0	0	6	0	0	0	0	0	0	0	0	0	0	0	0	0	0	0	0	0	0	0	0	0	0	0	0	0	6	0	0	6
Bacteria	Cyanobacteria	Chloroplast	Chlorophyta	Trebouxiophyceae	Coccomyxa	solorinae-saccatae	0	0	0	0	0	0	0	0	0	0	0	0	0	0	0	0	0	0	0	0	6	0	0	0	0	0	0	0	0	0	6	0	6
Bacteria	Firmicutes	Bacilli	Bacillales	Bacillaceae	Natronobacillus	NA	0	0	0	0	0	0	0	0	0	0	0	0	0	0	0	0	0	6	0	0	0	0	0	0	0	0	0	0	0	6	0	0	6
Bacteria	Firmicutes	Clostridia	Clostridiales	Christensenellaceae	NA	NA	0	0	0	0	0	0	6	0	0	0	0	0	0	0	0	0	0	0	0	0	0	0	0	0	0	0	0	0	0	6	0	0	6
Bacteria	Proteobacteria	Alphaproteobacteria	Caulobacterales	Caulobacteraceae	Brevundimonas	diminuta	0	0	0	0	0	0	0	0	0	0	0	0	0	0	6	0	0	0	0	0	0	0	0	0	0	0	0	0	0	6	0	0	6
Bacteria	Proteobacteria	Alphaproteobacteria	Rickettsiales	Rickettsiaceae	NA	NA	0	0	0	0	0	0	0	0	0	0	0	0	0	0	0	0	0	0	0	0	0	0	0	0	0	0	0	0	6	0	0	6	6
Bacteria	Proteobacteria	Gammaproteobacteria	Methylococcales	Methylococcaceae	Methylocaldum	NA	0	0	0	0	0	0	0	0	0	0	0	0	0	0	0	0	0	0	0	0	0	0	0	0	0	0	6	0	0	0	0	6	6
Bacteria	Tenericutes	Mollicutes	Anaeroplasmatales	Anaeroplasmataceae	gut	metagenome	0	0	0	0	0	0	0	0	0	0	0	0	0	0	0	0	0	0	0	0	0	0	0	0	0	0	6	0	0	0	0	6	6
Bacteria	Acidobacteria	Solibacteres	Solibacterales	Solibacteraceae	NA	NA	0	0	0	0	0	0	5	0	0	0	0	0	0	0	0	0	0	0	0	0	0	0	0	0	0	0	0	0	0	5	0	0	5
Bacteria	Actinobacteria	Actinobacteria	Actinomycetales	Frankiaceae	Kaistibacter	ginsenosidimutans	0	0	0	0	0	0	0	5	0	0	0	0	0	0	0	0	0	0	0	0	0	0	0	0	0	0	0	0	0	5	0	0	5
Bacteria	Actinobacteria	Actinobacteria	Actinomycetales	Geodermatophilaceae	Actinotelluria	brasiliensis	0	0	0	0	0	0	0	0	0	0	0	0	0	0	0	0	0	0	0	0	0	0	0	0	5	0	0	0	0	0	0	5	5
Bacteria	Actinobacteria	Actinobacteria	Actinomycetales	Promicromonosporaceae	NA	NA	0	0	0	0	0	0	0	0	2	3	0	0	0	0	0	0	0	0	0	0	0	0	0	0	0	0	0	0	0	5	0	0	5
Bacteria	Actinobacteria	Actinobacteria	Actinomycetales	Streptomycetaceae	Streptomyces	reticuliscabiei	0	0	0	0	0	0	0	0	0	0	0	0	0	0	0	0	0	0	0	0	0	0	0	0	0	5	0	0	0	0	0	5	5
Bacteria	Actinobacteria	Coriobacteriia	Coriobacteriales	Coriobacteriaceae	Adlercreutzia	NA	0	0	0	0	0	0	0	0	0	0	0	0	0	0	0	0	0	0	0	0	0	0	0	0	0	0	5	0	0	0	0	5	5
Bacteria	Bacteroidetes	Flavobacteriia	Flavobacteriales	Flavobacteriaceae	NA	NA	0	0	0	0	0	0	0	0	0	0	0	0	0	0	0	0	0	0	0	5	0	0	0	0	0	0	0	0	0	0	5	0	5
Bacteria	Chloroflexi	Anaerolineae	DRC31	NA	NA	NA	0	0	0	0	0	0	0	0	0	0	0	0	0	0	0	0	0	0	5	0	0	0	0	0	0	0	0	0	0	5	0	0	5
Bacteria	Chloroflexi	Anaerolineae	envOPS12	NA	NA	NA	0	0	0	0	0	0	0	0	0	0	0	0	0	0	0	0	0	0	0	0	0	0	0	5	0	0	0	0	0	0	0	5	5
Bacteria	Chloroflexi	Ktedonobacteria	TK10	NA	NA	NA	0	0	0	0	0	0	0	0	0	0	0	0	0	0	0	0	0	0	0	0	0	0	0	5	0	0	0	0	0	0	0	5	5
Bacteria	Firmicutes	Bacilli	Bacillales	Staphylococcaceae	Staphylococcus	lugdunensis	0	0	0	0	0	0	0	0	0	0	0	0	0	0	0	0	0	0	0	5	0	0	0	0	0	0	0	0	0	0	5	0	5
Bacteria	Proteobacteria	Alphaproteobacteria	Rhodobacterales	Hyphomonadaceae	Woodsholea	maritima	0	0	0	0	0	0	0	0	0	0	0	0	0	0	0	0	0	0	0	0	0	0	0	0	5	0	0	0	0	0	0	5	5
Bacteria	Proteobacteria	Alphaproteobacteria	Rickettsiales	mitochondria	Phytophthora	ramorum	0	0	0	0	0	0	0	0	0	0	0	0	0	0	0	0	0	0	0	0	5	0	0	0	0	0	0	0	0	0	5	0	5
Bacteria	Proteobacteria	Alphaproteobacteria	Rickettsiales	Rickettsiaceae	Wolbachia	Wolbachia endosymbiont of Dirofilaria immitis	0	0	0	0	0	0	0	0	0	0	0	0	0	0	0	0	0	0	0	0	0	0	0	0	5	0	0	0	0	0	0	5	5
Bacteria	Proteobacteria	Betaproteobacteria	Burkholderiales	Comamonadaceae	Vitreoscilla	filiformis	0	0	0	0	0	0	0	0	0	0	0	0	0	0	5	0	0	0	0	0	0	0	0	0	0	0	0	0	0	5	0	0	5
Bacteria	Proteobacteria	Betaproteobacteria	Burkholderiales	Oxalobacteraceae	Pseudoburkholderia	malthae	0	0	0	0	0	0	0	0	0	0	0	0	0	0	0	0	0	0	0	5	0	0	0	0	0	0	0	0	0	0	5	0	5
Bacteria	Proteobacteria	Betaproteobacteria	Methylophilales	Methylophilaceae	Methylotenera	versatilis	0	0	0	0	0	0	0	0	0	0	0	0	0	0	0	0	0	0	0	0	5	0	0	0	0	0	0	0	0	0	5	0	5
Bacteria	Proteobacteria	Gammaproteobacteria	Aeromonadales	Aeromonadaceae	Aeromonas	sharmana	0	0	0	0	0	0	0	0	0	0	0	0	0	0	0	0	0	0	0	0	0	0	0	5	0	0	0	0	0	0	0	5	5
Archaea	Euryarchaeota	Halobacteria	Halobacteriales	Halobacteriaceae	Halococcus	hamelinensis	0	0	0	0	0	0	0	0	0	0	0	0	0	0	0	0	0	0	0	0	0	0	0	0	0	4	0	0	0	0	0	4	4
Bacteria	Actinobacteria	Actinobacteria	Actinomycetales	Beutenbergiaceae	NA	NA	0	0	0	0	0	4	0	0	0	0	0	0	0	0	0	0	0	0	0	0	0	0	0	0	0	0	0	0	0	4	0	0	4
Bacteria	Actinobacteria	Coriobacteriia	Coriobacteriales	Coriobacteriaceae	Atopobium	vaginae	0	0	0	0	0	0	0	0	0	0	0	4	0	0	0	0	0	0	0	0	0	0	0	0	0	0	0	0	0	4	0	0	4
Bacteria	Chloroflexi	Anaerolineae	Caldilineales	Caldilineaceae	NA	NA	0	0	0	0	0	0	0	0	0	0	0	0	0	0	0	0	0	0	0	0	0	0	0	0	4	0	0	0	0	0	0	4	4
Bacteria	Cyanobacteria	Chloroplast	Chlorophyta	Trebouxiophyceae	Coccomyxa	subellipsoidea	0	0	0	0	0	0	0	0	0	0	0	0	0	0	0	0	0	0	0	0	0	0	0	4	0	0	0	0	0	0	0	4	4
Bacteria	Firmicutes	Bacilli	Bacillales	Bacillaceae	Filobacillus	milosensis	0	0	0	0	0	0	0	0	0	0	0	0	0	0	0	0	0	0	0	0	0	0	0	0	0	4	0	0	0	0	0	4	4
Bacteria	Firmicutes	Bacilli	Bacillales	Paenibacillaceae	Paenibacillus	stellifer	0	0	4	0	0	0	0	0	0	0	0	0	0	0	0	0	0	0	0	0	0	0	0	0	0	0	0	0	0	4	0	0	4
Bacteria	Firmicutes	Bacilli	Lactobacillales	Leuconostocaceae	Weissella	viridescens	0	0	0	0	0	0	0	0	0	0	0	0	0	0	0	0	0	0	0	0	0	4	0	0	0	0	0	0	0	0	4	0	4
Bacteria	Firmicutes	Clostridia	Clostridiales	[Tissierellaceae]	Helcococcus	NA	0	0	0	0	0	4	0	0	0	0	0	0	0	0	0	0	0	0	0	0	0	0	0	0	0	0	0	0	0	4	0	0	4
Bacteria	Firmicutes	Clostridia	Clostridiales	Ruminococcaceae	Bacteroides	cellulosolvens	0	0	0	0	0	0	0	0	0	0	0	0	0	0	0	0	0	0	0	0	0	4	0	0	0	0	0	0	0	0	4	0	4
Bacteria	Firmicutes	Clostridia	Clostridiales	Ruminococcaceae	Subdoligranulum	variabile	0	0	0	0	0	0	0	0	0	0	0	0	0	0	4	0	0	0	0	0	0	0	0	0	0	0	0	0	0	4	0	0	4
Bacteria	Firmicutes	Clostridia	Clostridiales	Veillonellaceae	Megasphaera	NA	0	0	0	0	4	0	0	0	0	0	0	0	0	0	0	0	0	0	0	0	0	0	0	0	0	0	0	0	0	4	0	0	4
Bacteria	Firmicutes	Erysipelotrichi	Erysipelotrichales	Erysipelotrichaceae	Asteroleplasma	anaerobium	0	0	0	0	0	0	0	0	0	0	0	0	0	0	0	0	0	0	0	0	0	4	0	0	0	0	0	0	0	0	4	0	4
Bacteria	Proteobacteria	Alphaproteobacteria	Rhizobiales	Methylocystaceae	Pleomorphomonas	NA	0	0	0	0	0	0	0	0	0	0	0	0	0	0	0	0	0	0	0	0	0	0	4	0	0	0	0	0	0	0	0	4	4
Bacteria	Proteobacteria	Alphaproteobacteria	Rickettsiales	mitochondria	Acanthamoeba	comandoni	0	0	0	0	0	4	0	0	0	0	0	0	0	0	0	0	0	0	0	0	0	0	0	0	0	0	0	0	0	4	0	0	4
Bacteria	Proteobacteria	Betaproteobacteria	Burkholderiales	Burkholderiaceae	Burkholderia	graminis	0	0	0	0	0	0	0	0	0	0	0	0	0	0	0	0	0	0	0	0	4	0	0	0	0	0	0	0	0	0	4	0	4
Bacteria	Proteobacteria	Betaproteobacteria	Neisseriales	Neisseriaceae	Jeongeupia	naejangsanensis	0	0	0	0	0	0	0	0	0	0	0	0	0	0	0	0	0	0	0	0	0	0	0	0	4	0	0	0	0	0	0	4	4
Bacteria	Proteobacteria	Gammaproteobacteria	Alteromonadales	Shewanellaceae	NA	NA	0	0	0	0	0	0	0	0	0	0	0	0	0	0	0	0	0	0	4	0	0	0	0	0	0	0	0	0	0	4	0	0	4
Bacteria	Proteobacteria	Gammaproteobacteria	Enterobacteriales	Enterobacteriaceae	Morganella	NA	0	2	0	0	0	0	2	0	0	0	0	0	0	0	0	0	0	0	0	0	0	0	0	0	0	0	0	0	0	4	0	0	4
Bacteria	Proteobacteria	Gammaproteobacteria	Pasteurellales	Pasteurellaceae	Actinobacillus	porcinus	0	0	0	0	0	0	0	0	0	0	0	0	0	0	0	0	0	0	0	4	0	0	0	0	0	0	0	0	0	0	4	0	4
Bacteria	Proteobacteria	Gammaproteobacteria	Pasteurellales	Pasteurellaceae	Bibersteinia	NA	0	0	0	0	0	4	0	0	0	0	0	0	0	0	0	0	0	0	0	0	0	0	0	0	0	0	0	0	0	4	0	0	4
Bacteria	Proteobacteria	Gammaproteobacteria	Xanthomonadales	Sinobacteraceae	Solimonas	soli	0	0	0	0	0	0	4	0	0	0	0	0	0	0	0	0	0	0	0	0	0	0	0	0	0	0	0	0	0	4	0	0	4
Bacteria	Actinobacteria	Actinobacteria	Actinomycetales	Actinomycetaceae	NA	NA	0	0	0	0	0	0	0	0	0	0	0	0	0	0	0	0	0	0	0	0	0	0	0	0	0	0	3	0	0	0	0	3	3
Bacteria	Actinobacteria	Actinobacteria	Actinomycetales	Geodermatophilaceae	Blastococcus	NA	0	0	0	0	0	3	0	0	0	0	0	0	0	0	0	0	0	0	0	0	0	0	0	0	0	0	0	0	0	3	0	0	3
Bacteria	Actinobacteria	Actinobacteria	Actinomycetales	Microbacteriaceae	Cryocola	NA	0	0	0	0	0	0	0	0	0	0	0	0	0	0	0	0	0	0	0	0	0	0	0	0	3	0	0	0	0	0	0	3	3
Bacteria	Actinobacteria	Actinobacteria	Actinomycetales	Micrococcaceae	Arthrobacter	kerguelensis	0	0	0	0	0	0	3	0	0	0	0	0	0	0	0	0	0	0	0	0	0	0	0	0	0	0	0	0	0	3	0	0	3
Bacteria	Actinobacteria	Actinobacteria	Actinomycetales	Micrococcaceae	Arthrobacter	nasiphocae	0	0	0	0	0	0	3	0	0	0	0	0	0	0	0	0	0	0	0	0	0	0	0	0	0	0	0	0	0	3	0	0	3
Bacteria	Actinobacteria	Actinobacteria	Actinomycetales	Nocardiaceae	Skermania	piniformis	0	0	0	0	0	3	0	0	0	0	0	0	0	0	0	0	0	0	0	0	0	0	0	0	0	0	0	0	0	3	0	0	3
Bacteria	Actinobacteria	Actinobacteria	Actinomycetales	Promicromonosporaceae	Cellulosimicrobium	NA	0	0	0	0	0	0	0	0	0	0	0	0	0	0	0	0	0	0	0	0	0	3	0	0	0	0	0	0	0	0	3	0	3
Bacteria	Actinobacteria	NA	NA	NA	NA	NA	0	0	0	0	0	3	0	0	0	0	0	0	0	0	0	0	0	0	0	0	0	0	0	0	0	0	0	0	0	3	0	0	3
Bacteria	Bacteroidetes	Flavobacteriia	Flavobacteriales	Blattabacteriaceae	NA	NA	0	0	0	0	0	0	0	0	0	3	0	0	0	0	0	0	0	0	0	0	0	0	0	0	0	0	0	0	0	3	0	0	3
Bacteria	Chlorobi	Ignavibacteria	Ignavibacteriales	NA	NA	NA	0	0	0	0	0	0	0	0	0	0	0	0	0	0	0	0	0	0	0	0	0	0	0	0	0	0	3	0	0	0	0	3	3
Bacteria	Chloroflexi	Ktedonobacteria	NA	NA	NA	NA	0	0	0	0	0	0	3	0	0	0	0	0	0	0	0	0	0	0	0	0	0	0	0	0	0	0	0	0	0	3	0	0	3
Bacteria	Cyanobacteria	Synechococcophycideae	NA	NA	NA	NA	0	0	0	0	0	0	0	0	0	0	0	0	0	0	0	0	0	0	0	0	3	0	0	0	0	0	0	0	0	0	3	0	3
Bacteria	Firmicutes	Bacilli	Bacillales	Planococcaceae	Staphylococcus	saprophyticus	0	0	0	0	0	3	0	0	0	0	0	0	0	0	0	0	0	0	0	0	0	0	0	0	0	0	0	0	0	3	0	0	3
Bacteria	Firmicutes	Bacilli	Bacillales	Staphylococcaceae	Staphylococcus	aureus	0	0	0	0	0	3	0	0	0	0	0	0	0	0	0	0	0	0	0	0	0	0	0	0	0	0	0	0	0	3	0	0	3
Bacteria	Firmicutes	Bacilli	Lactobacillales	Aerococcaceae	Abiotrophia	NA	0	0	0	0	0	0	0	0	0	0	0	3	0	0	0	0	0	0	0	0	0	0	0	0	0	0	0	0	0	3	0	0	3
Bacteria	Firmicutes	Bacilli	Lactobacillales	Enterococcaceae	NA	NA	0	0	0	0	0	0	0	0	0	0	0	0	0	0	3	0	0	0	0	0	0	0	0	0	0	0	0	0	0	3	0	0	3
Bacteria	Gemmatimonadetes	Gemmatimonadetes	Gemmatimonadales	Ellin5301	NA	NA	0	0	0	0	0	0	0	0	0	0	0	0	0	0	0	0	0	0	0	3	0	0	0	0	0	0	0	0	0	0	3	0	3
Bacteria	Planctomycetes	Planctomycetia	Gemmatales	Gemmataceae	Gemmata	obscuriglobus	0	0	0	0	0	0	0	0	0	0	0	0	0	0	0	0	0	0	0	3	0	0	0	0	0	0	0	0	0	0	3	0	3
Bacteria	Planctomycetes	Planctomycetia	Gemmatales	Isosphaeraceae	Nostocoida	NA	0	0	0	0	0	0	3	0	0	0	0	0	0	0	0	0	0	0	0	0	0	0	0	0	0	0	0	0	0	3	0	0	3
Bacteria	Planctomycetes	Planctomycetia	Gemmatales	Isosphaeraceae	Singulisphaera	rosea	0	0	0	0	0	0	0	0	0	0	0	0	0	0	0	0	0	0	0	0	0	0	0	0	3	0	0	0	0	0	0	3	3
Bacteria	Proteobacteria	Alphaproteobacteria	Caulobacterales	Caulobacteraceae	Brevundimonas	staleyi	0	0	0	0	0	0	3	0	0	0	0	0	0	0	0	0	0	0	0	0	0	0	0	0	0	0	0	0	0	3	0	0	3
Bacteria	Proteobacteria	Alphaproteobacteria	Sphingomonadales	Sphingomonadaceae	Novosphingobium	nitrogenifigens	0	0	0	0	0	0	3	0	0	0	0	0	0	0	0	0	0	0	0	0	0	0	0	0	0	0	0	0	0	3	0	0	3
Bacteria	Proteobacteria	Betaproteobacteria	Burkholderiales	Alcaligenaceae	Bordetella	NA	0	0	0	0	0	3	0	0	0	0	0	0	0	0	0	0	0	0	0	0	0	0	0	0	0	0	0	0	0	3	0	0	3
Bacteria	Proteobacteria	Betaproteobacteria	Methylophilales	Methylophilaceae	NA	NA	0	0	0	0	0	0	0	0	0	0	0	0	0	0	0	0	0	0	0	3	0	0	0	0	0	0	0	0	0	0	3	0	3
Bacteria	Proteobacteria	Gammaproteobacteria	Enterobacteriales	Enterobacteriaceae	Xenorhabdus	NA	0	0	0	0	0	0	3	0	0	0	0	0	0	0	0	0	0	0	0	0	0	0	0	0	0	0	0	0	0	3	0	0	3
Bacteria	Proteobacteria	Gammaproteobacteria	Legionellales	Legionellaceae	Legionella	NA	0	0	0	0	0	0	3	0	0	0	0	0	0	0	0	0	0	0	0	0	0	0	0	0	0	0	0	0	0	3	0	0	3
Bacteria	Proteobacteria	Gammaproteobacteria	Pseudomonadales	NA	NA	NA	0	0	0	0	0	3	0	0	0	0	0	0	0	0	0	0	0	0	0	0	0	0	0	0	0	0	0	0	0	3	0	0	3
Bacteria	Proteobacteria	Gammaproteobacteria	Xanthomonadales	Sinobacteraceae	Panacagrimonas	perspica	0	0	0	0	0	0	0	0	0	0	0	0	0	0	0	0	0	0	0	0	0	0	0	0	3	0	0	0	0	0	0	3	3
Bacteria	TM7	TM7-1	NA	NA	NA	NA	0	0	0	0	0	0	3	0	0	0	0	0	0	0	0	0	0	0	0	0	0	0	0	0	0	0	0	0	0	3	0	0	3
Bacteria	Acidobacteria	Acidobacteria-6	NA	NA	NA	NA	0	0	0	0	0	0	2	0	0	0	0	0	0	0	0	0	0	0	0	0	0	0	0	0	0	0	0	0	0	2	0	0	2
Bacteria	Actinobacteria	Actinobacteria	Actinomycetales	Corynebacteriaceae	Corynebacterium	pilosum	0	0	0	0	0	0	2	0	0	0	0	0	0	0	0	0	0	0	0	0	0	0	0	0	0	0	0	0	0	2	0	0	2
Bacteria	Actinobacteria	Actinobacteria	Actinomycetales	Nocardiaceae	NA	NA	0	0	0	0	0	0	0	0	0	0	0	0	0	0	0	0	0	0	0	2	0	0	0	0	0	0	0	0	0	0	2	0	2
Bacteria	Actinobacteria	Actinobacteria	Actinomycetales	Nocardioidaceae	Marmoricola	aequoreus	0	0	0	0	0	2	0	0	0	0	0	0	0	0	0	0	0	0	0	0	0	0	0	0	0	0	0	0	0	2	0	0	2
Bacteria	Actinobacteria	Actinobacteria	Actinomycetales	Nocardioidaceae	Nocardioides	halotolerans	0	0	0	0	0	0	0	0	2	0	0	0	0	0	0	0	0	0	0	0	0	0	0	0	0	0	0	0	0	2	0	0	2
Bacteria	Actinobacteria	Actinobacteria	Actinomycetales	Nocardioidaceae	Nocardioides	tritolerans	0	0	0	0	0	2	0	0	0	0	0	0	0	0	0	0	0	0	0	0	0	0	0	0	0	0	0	0	0	2	0	0	2
Bacteria	Actinobacteria	Coriobacteriia	Coriobacteriales	Coriobacteriaceae	Collinsella	stercoris	0	0	0	0	0	0	0	0	0	0	0	2	0	0	0	0	0	0	0	0	0	0	0	0	0	0	0	0	0	2	0	0	2
Bacteria	Actinobacteria	MB-A2-108	0319-7L14	NA	NA	NA	0	0	0	0	0	0	2	0	0	0	0	0	0	0	0	0	0	0	0	0	0	0	0	0	0	0	0	0	0	2	0	0	2
Bacteria	Bacteroidetes	Bacteroidia	Bacteroidales	Porphyromonadaceae	Paludibacter	NA	0	0	0	0	0	0	2	0	0	0	0	0	0	0	0	0	0	0	0	0	0	0	0	0	0	0	0	0	0	2	0	0	2
Bacteria	Bacteroidetes	Bacteroidia	Bacteroidales	Prevotellaceae	Prevotella	melaninogenica	0	0	0	0	0	0	0	0	0	0	0	0	0	2	0	0	0	0	0	0	0	0	0	0	0	0	0	0	0	2	0	0	2
Bacteria	Firmicutes	Bacilli	Bacillales	Bacillaceae	Bacillus	megaterium	0	0	0	0	0	0	0	0	0	0	0	0	0	0	0	0	0	0	0	0	0	0	0	0	0	0	0	2	0	0	0	2	2
Bacteria	Firmicutes	Bacilli	Bacillales	Sporolactobacillaceae	Tuberibacillus	calidus	0	0	0	0	0	0	0	0	0	0	0	0	0	0	0	0	0	0	2	0	0	0	0	0	0	0	0	0	0	2	0	0	2
Bacteria	Firmicutes	Bacilli	Bacillales	Staphylococcaceae	NA	NA	0	0	0	0	0	0	0	0	0	0	0	0	0	0	0	0	0	0	0	2	0	0	0	0	0	0	0	0	0	0	2	0	2
Bacteria	Planctomycetes	BD7-11	NA	NA	NA	NA	0	0	0	0	0	0	0	2	0	0	0	0	0	0	0	0	0	0	0	0	0	0	0	0	0	0	0	0	0	2	0	0	2
Bacteria	Proteobacteria	Alphaproteobacteria	Rhizobiales	Hyphomicrobiaceae	Hyphomicrobium	zavarzinii	0	0	0	0	0	0	0	0	0	0	0	0	0	0	0	0	0	0	0	0	2	0	0	0	0	0	0	0	0	0	2	0	2
Bacteria	Proteobacteria	Alphaproteobacteria	Rickettsiales	mitochondria	Pythium	ultimum	0	0	0	0	0	0	2	0	0	0	0	0	0	0	0	0	0	0	0	0	0	0	0	0	0	0	0	0	0	2	0	0	2
Bacteria	Proteobacteria	Betaproteobacteria	Neisseriales	Neisseriaceae	Pseudogulbenkiania	subflava	0	0	0	0	0	0	0	0	0	0	0	0	0	0	0	0	0	0	0	2	0	0	0	0	0	0	0	0	0	0	2	0	2
Bacteria	Proteobacteria	Deltaproteobacteria	Myxococcales	Polyangiaceae	Byssovorax	cruenta	0	0	0	0	0	0	0	0	0	0	0	0	0	0	0	0	0	0	0	0	2	0	0	0	0	0	0	0	0	0	2	0	2
Bacteria	Proteobacteria	Gammaproteobacteria	Acidithiobacillales	NA	NA	NA	0	0	0	0	0	0	2	0	0	0	0	0	0	0	0	0	0	0	0	0	0	0	0	0	0	0	0	0	0	2	0	0	2
Bacteria	Proteobacteria	Gammaproteobacteria	Legionellales	Legionellaceae	Legionella	jeonii	0	0	0	0	0	0	0	0	0	0	0	0	0	0	0	0	0	0	0	0	2	0	0	0	0	0	0	0	0	0	2	0	2
Bacteria	Proteobacteria	Gammaproteobacteria	Pasteurellales	Pasteurellaceae	Actinobacillus	NA	0	0	0	0	0	2	0	0	0	0	0	0	0	0	0	0	0	0	0	0	0	0	0	0	0	0	0	0	0	2	0	0	2
Bacteria	Proteobacteria	Gammaproteobacteria	Xanthomonadales	Xanthomonadaceae	Achromobacter	xylosoxidans	0	0	0	0	0	0	0	0	0	0	0	0	0	0	0	0	0	0	0	0	0	0	0	0	0	0	2	0	0	0	0	2	2
Bacteria	Proteobacteria	Gammaproteobacteria	Xanthomonadales	Xanthomonadaceae	Silanimonas	NA	0	0	0	0	0	0	0	0	0	0	0	0	0	0	2	0	0	0	0	0	0	0	0	0	0	0	0	0	0	2	0	0	2
Bacteria	TM7	TM7-3	NA	NA	NA	NA	0	0	0	0	0	0	0	0	0	0	0	0	0	0	0	0	0	0	0	0	0	0	0	0	0	0	2	0	0	0	0	2	2
Bacteria	Verrucomicrobia	NA	NA	NA	NA	NA	0	0	0	0	0	0	0	0	0	0	0	0	0	0	0	0	0	0	0	2	0	0	0	0	0	0	0	0	0	0	2	0	2
